# Supplementary material for: Yangke powder alleviates OVA-induced allergic asthma by inhibiting the PI3K/AKT/NF-κB signaling pathway
Source: Chin Med. 2025 May 26;20:69. doi: 10.1186/s13020-025-01125-x (PMC12105270; doi:10.1186/s13020-025-01125-x)
Supplement: Supplementary file 5 — Additional file 5 [file 13020_2025_1125_MOESM5_ESM.xlsx]

## Sheet: Sheet1
TCM	Components into blood			Components into blood	GENE	Uniprot ID
YKS	Nicotinic acid			Nicotinic acid	HCAR2	P23458
YKS	Adenosine			Nicotinic acid	DDO	O60674
YKS	Pseudoephedrine			Nicotinic acid	SIRT3	Q9GZQ4
YKS	Hypoxanthine			Nicotinic acid	SIRT2	P08913
YKS	Apigenin			Nicotinic acid	SLC22A6	P18825
YKS	Chlorogenic acid			Nicotinic acid	FYN	P22303
YKS	Wogonin			Nicotinic acid	LCK	P15121
YKS	Baicalin			Adenosine	ADORA1	Q9NPH5
YKS	Adenine			Adenosine	ADORA2A	P43166
YKS	Methoxsalen			Adenosine	ADORA3	O43570
YKS	Rutin			Adenosine	DPP4	P22748
YKS	Salicylic acid			Adenosine	ADK	P00918
YKS	Sinapine			Adenosine	HSPA8	P51812
YKS	Kaempferol			Adenosine	HSPA5	P16083
YKS	Isorhamnetin			Adenosine	ADA	P47989
YKS	6-Methylquinoline			Adenosine	AHCY	P28907
YKS	Nicotinamide			Adenosine	GAPDH	P35354
YKS	Azelaic acid			Adenosine	EHMT1	O76074
YKS	Shogaol			Adenosine	EHMT2	P01375
YKS	Trigonelline			Adenosine	MCL1	P60568
YKS	Cynaroside			Adenosine	SETD7	P30542
YKS	Citric acid			Adenosine	AMD1	P09917
YKS	Diosmetin			Adenosine	EGFR	O14746
YKS	Quercetin			Adenosine	SRM	P00918
YKS	Schisandrin			Adenosine	PDCD4	P00915
YKS	Gallic acid			Adenosine	SRC	O43570
YKS	Betaine			Adenosine	ADORA2B	Q16790
YKS	Choline			Adenosine	MAPK1	P43166
YKS	4,5-Dicaffeoylquinic acid			Adenosine	SLC29A1	Q9ULX7
YKS	albiflorin			Adenosine	PNP	P23280
YKS	Xanthurenic acid			Adenosine	SETD2	P07451
YKS	Psoralen			Adenosine	CARM1	P22748
YKS	Berberine			Adenosine	PRMT1	Q9Y2D0
YKS	Genistein			Adenosine	DOT1L	P35218
YKS	Neochlorogenic acid			Adenosine	GRK1	Q8N1Q1
YKS	Norephedrine			Adenosine	P2RY1	P00338
YKS	Luteolin			Adenosine	P2RY11	P07195
YKS	Vanillin			Adenosine	MTAP	O75460
YKS	3-Phenyllactic acid			Adenosine	ROCK2	P52895
YKS	Palmitic Acid			Adenosine	PRKACA	Q04828
YKS	Arachidonic acid			Adenosine	SMS	Q9UBN7
YKS	Pyrogallol			Adenosine	FBP1	Q9BY41
YKS	Eriodictyol			Adenosine	FHIT	P27487
YKS	Fraxetin			Adenosine	CDA	Q11130
YKS	Sinomenine			Adenosine	KMT2A	P14920
YKS	Eucalyptol			Adenosine	SUV39H1	Q92731
YKS	Syringic acid			Adenosine	DNMT1	P02768
YKS	Coumarin			Adenosine	INMT	Q07820
YKS	Caffeic acid			Adenosine	SMYD2	P27338
				Adenosine	EZH2	P08581
				Adenosine	EZH1	P43166
				Adenosine	SETDB1	P23280
				Adenosine	PNMT	Q9ULX7
				Adenosine	DNMT3B	Q16790
				Adenosine	MAPKAPK2	P35218
				Adenosine	HSPA1A	P00915
				Adenosine	RARS	O43570
				Adenosine	CA2	Q7Z2W7
				Adenosine	CA1	P04818
				Adenosine	CA12	P24941
				Adenosine	CA9	O14965
				Adenosine	OGA	Q8N1Q1
				Adenosine	CCND1 CDK4	Q9Y2D0
				Adenosine	CA14	Q8WWL7
				Adenosine	FUCA1	P00918
				Adenosine	HSD17B1	P09874
				Adenosine	PIM1	P36888
				Adenosine	GBA	P47871
				Adenosine	GAA	P09211
				Adenosine	MARS	P28161
				Adenosine	GSK3B	P05186
				Adenosine	PRMT7	P35626
				Adenosine	PARG	P25098
				Adenosine	IDO1	P34947
				Adenosine	SLC28A2	P51164
				Adenosine	IARS	Q13464
				Adenosine	DAO	P17612
				Adenosine	F2	P49327
				Pseudoephedrine	SLC6A4	O96020
				Pseudoephedrine	ADRA2A	Q07343
				Pseudoephedrine	ADRA2B	P35968
				Pseudoephedrine	ADRA1A	P51679
				Pseudoephedrine	ADRB2	P04629
				Pseudoephedrine	SLC6A2	P42574
				Pseudoephedrine	SLC6A3	P55210
				Pseudoephedrine	DRD2	P08238
				Pseudoephedrine	SLC18A2	Q13882
				Pseudoephedrine	ADRB1	Q9UNA0
				Pseudoephedrine	AOC3	Q9Y5Z0
				Pseudoephedrine	HTR2A	P53350
				Pseudoephedrine	KISS1R	P15538
				Pseudoephedrine	HTR1A	P11309
				Pseudoephedrine	SIGMAR1	P19099
				Pseudoephedrine	OPRM1	P51812
				Pseudoephedrine	OPRD1	Q13946
				Pseudoephedrine	OPRK1	P31639
				Pseudoephedrine	CHRNA4	P36897
				Pseudoephedrine	HTR2C	P45983
				Pseudoephedrine	MAOA	P13569
				Pseudoephedrine	MAOB	O60760
				Pseudoephedrine	PABPC1	Q9NWZ3
				Pseudoephedrine	IFNG	P07711
				Pseudoephedrine	IL10	O94768
				Pseudoephedrine	CXCL2	P07858
				Pseudoephedrine	IL4	O15120
				Pseudoephedrine	AKT	O00763
				Pseudoephedrine	IL1B	Q15078
				Hypoxanthine	ACHE	P24941
				Hypoxanthine	GDA	P06493
				Hypoxanthine	ADORA1	P22413
				Hypoxanthine	PNP	P42345
				Hypoxanthine	KCNH2	Q9HAZ1
				Hypoxanthine	CES1	P49761
				Apigenin	IFNG	Q14289
				Apigenin	IL10	Q16548
				Apigenin	CXCL2	Q96GD4
				Apigenin	IL4	Q05397
				Apigenin	AKT	P11802
				Apigenin	IL1B	Q9Y233
				Apigenin	AKR1B1	P07339
				Apigenin	AKR1B10	P49840
				Apigenin	MMP13	Q15349
				Apigenin	MMP2	Q16665
				Apigenin	MMP12	P49137
				Apigenin	APP	P20248
				Apigenin	ELANE	P42336
				Apigenin	SLC37A4	P30530
				Apigenin	PYGL	O76074
				Apigenin	PRKCD	Q12772
				Apigenin	PRKCA	P05091
				Apigenin	BACE1	P30307
				Apigenin	PDE5A	O00408
				Apigenin	PDE4D	P00749
				Apigenin	PDE9A	P30304
				Apigenin	PDE1B	P30305
				Apigenin	CA2	O00767
				Apigenin	CA1	P30542
				Apigenin	CA12	P00519
				Apigenin	CA9	P09619
				Apigenin	CA5B	P14867
				Apigenin	EDNRA	Q16875
				Apigenin	ABCB1	P06737
				Apigenin	NEU4	P12931
				Chlorogenic acid	PTGS2	P34949
				Chlorogenic acid	NOS2	P23458
				Chlorogenic acid	FLT3	O60674
				Chlorogenic acid	AKR1B1	O00329
				Chlorogenic acid	OPRD1	P78527
				Chlorogenic acid	KIT	P01579
				Chlorogenic acid	ABCB1	P22301
				Chlorogenic acid	IKBKB	P19875
				Chlorogenic acid	NTRK2	P05112
				Chlorogenic acid	KDM4E	#N/A
				Chlorogenic acid	XDH	P01584
				Chlorogenic acid	ALOX15	Q9NPH5
				Chlorogenic acid	CDK1	P15121
				Chlorogenic acid	ALOX12	P47989
				Chlorogenic acid	GRK6	P14679
				Chlorogenic acid	CYP19A1	P36888
				Chlorogenic acid	ESR2	P00918
				Chlorogenic acid	CYP1A1	P09917
				Chlorogenic acid	OPRM1	P43166
				Chlorogenic acid	ABCG2	P37059
				Chlorogenic acid	ESR1	P33527
				Chlorogenic acid	EGFR	P14061
				Chlorogenic acid	SLC22A12	P35869
				Chlorogenic acid	CYP1B1	O43570
				Chlorogenic acid	CA4	P11474
				Chlorogenic acid	CA2	P08183
				Chlorogenic acid	CA1	Q16678
				Chlorogenic acid	MCL1	Q9UNQ0
				Chlorogenic acid	PIK3CG	P30542
				Chlorogenic acid	PIM1	P22748
				Chlorogenic acid	ADORA1	P22303
				Chlorogenic acid	ADORA2A	P21397
				Chlorogenic acid	HSD17B2	Q04760
				Chlorogenic acid	HSD17B1	P43405
				Chlorogenic acid	CA7	P49841
				Chlorogenic acid	CA12	P14780
				Chlorogenic acid	CDK5R1	P08253
				Chlorogenic acid	CCNB3	P16050
				Chlorogenic acid	CDK6	P18054
				Chlorogenic acid	CA9	Q13332
				Chlorogenic acid	CBR1	P29274
				Chlorogenic acid	TERT	Q15078
				Chlorogenic acid	AR	Q8WWL7
				Chlorogenic acid	CA6	P05089
				Chlorogenic acid	PTPRS	Q9HC97
				Chlorogenic acid	DAPK1	Q92731
				Chlorogenic acid	MPG	P53355
				Chlorogenic acid	PFKFB3	P29372
				Chlorogenic acid	MMP9	Q96S37
				Chlorogenic acid	MMP2	P02766
				Chlorogenic acid	LCK	O60218
				Chlorogenic acid	MMP12	Q9H2K2
				Chlorogenic acid	CD38	O95271
				Chlorogenic acid	TOP1	Q00534
				Chlorogenic acid	ARG1	P24941
				Chlorogenic acid	MAPT	P11511
				Chlorogenic acid	TOP2A	P68400
				Chlorogenic acid	INSR	P00533
				Chlorogenic acid	DRD4	P30518
				Chlorogenic acid	MYLK	P08069
				Chlorogenic acid	MPO	P00734
				Chlorogenic acid	PIK3R1	P11309
				Chlorogenic acid	PYGL	Q96GD4
				Chlorogenic acid	MMP13	P21917
				Chlorogenic acid	MMP3	P05164
				Chlorogenic acid	CA3	P27986
				Chlorogenic acid	CA14	P06737
				Chlorogenic acid	MET	P00915
				Chlorogenic acid	CA13	P12931
				Chlorogenic acid	CAMK2B	Q05397
				Chlorogenic acid	PLA2G1B	P35968
				Chlorogenic acid	CA5A	P45452
				Chlorogenic acid	APEX1	P08254
				Chlorogenic acid	AKR1C2	P07451
				Chlorogenic acid	AKR1C1	P53350
				Chlorogenic acid	AKR1C3	P23280
				Chlorogenic acid	AKR1C4	P06493
				Chlorogenic acid	AKR1A1	Q16512
				Chlorogenic acid	GPR35	Q9ULX7
				Chlorogenic acid	ODC1	Q16790
				Chlorogenic acid	HSP90AA1	P08581
				Chlorogenic acid	ALOX5	P51955
				Chlorogenic acid	CXCR1	P25024
				Chlorogenic acid	PLA2G2A	Q13554
				Chlorogenic acid	SRC	Q9UM73
				Chlorogenic acid	APP	P31749
				Chlorogenic acid	CYP1A2	Q9HC98
				Chlorogenic acid	ADORA3	P04054
				Chlorogenic acid	HSP90B1	P35218
				Chlorogenic acid	ABCC1	P56817
				Chlorogenic acid	TNKS	P30530
				Chlorogenic acid	TTR	O60285
				Chlorogenic acid	NOX4	P52895
				Chlorogenic acid	AVPR2	Q04828
				Chlorogenic acid	NAE1	P42330
				Chlorogenic acid	BCHE	P17516
				Chlorogenic acid	ACHE	Q8N1Q1
				Chlorogenic acid	BACE1	P14550
				Chlorogenic acid	PDE5A	P05067
				Chlorogenic acid	GSK3B	P09874
				Wogonin	AKR1B1	P39900
				Wogonin	ADORA1	P28907
				Wogonin	TNF	P11387
				Wogonin	IL2	P03372
				Wogonin	XDH	P35354
				Wogonin	RPS6KA3	P13569
				Wogonin	EGFR	Q16875
				Wogonin	ACHE	P04745
				Wogonin	NQO2	P43250
				Wogonin	NMUR2	O14746
				Wogonin	ADRA2A	P10636
				Wogonin	ADRA2C	P47989
				Wogonin	NOX4	P00918
				Wogonin	ALDH2	P43166
				Baicalin	PTGS2	O43570
				Baicalin	NOS2	P22748
				Baicalin	FLT3	Q16678
				Baicalin	AKR1B1	P33527
				Baicalin	OPRD1	Q9NPH5
				Baicalin	KIT	P15121
				Baicalin	ABCB1	Q9UNQ0
				Baicalin	IKBKB	P22303
				Baicalin	NTRK2	P16050
				Baicalin	KDM4E	P18054
				Baicalin	XDH	P08069
				Baicalin	ALOX15	P00533
				Baicalin	CDK1	P30518
				Baicalin	ALOX12	P21397
				Baicalin	GRK6	P36888
				Baicalin	CYP19A1	P11511
				Baicalin	ESR2	P00734
				Baicalin	CYP1A1	P11309
				Baicalin	OPRM1	P09917
				Baicalin	ABCG2	Q96GD4
				Baicalin	ESR1	P21917
				Baicalin	EGFR	P30542
				Baicalin	SLC22A12	Q04760
				Baicalin	CYP1B1	P05164
				Baicalin	CA4	P27986
				Baicalin	CA2	P29274
				Baicalin	CA1	P53355
				Baicalin	MCL1	P06737
				Baicalin	PIK3CG	P00915
				Baicalin	PIM1	P49841
				Baicalin	ADORA1	P12931
				Baicalin	ADORA2A	Q05397
				Baicalin	HSD17B2	P37059
				Baicalin	HSD17B1	P35968
				Baicalin	CA7	P45452
				Baicalin	CA12	P08254
				Baicalin	CDK5R1	P07451
				Baicalin	CCNB3	P53350
				Baicalin	CDK6	P23280
				Baicalin	CA9	P06493
				Baicalin	CBR1	P14780
				Baicalin	TERT	P08253
				Baicalin	AR	Q16512
				Baicalin	CA6	Q9ULX7
				Baicalin	PTPRS	Q16790
				Baicalin	DAPK1	P68400
				Baicalin	MPG	P08581
				Baicalin	PFKFB3	P51955
				Baicalin	MMP9	P25024
				Baicalin	MMP2	Q13554
				Baicalin	LCK	Q9UM73
				Baicalin	MMP12	P31749
				Baicalin	CD38	P08183
				Baicalin	TOP1	Q9HC98
				Baicalin	ARG1	P04054
				Baicalin	MAPT	P35218
				Baicalin	TOP2A	P56817
				Baicalin	INSR	P30530
				Baicalin	DRD4	O60285
				Baicalin	MYLK	P52895
				Baicalin	MPO	Q04828
				Baicalin	PIK3R1	P42330
				Baicalin	PYGL	P17516
				Baicalin	MMP13	Q8N1Q1
				Baicalin	MMP3	P14550
				Baicalin	CA3	Q9HC97
				Baicalin	CA14	P10636
				Baicalin	MET	B2RXH2
				Baicalin	CA13	P11388
				Baicalin	CAMK2B	P06213
				Baicalin	PLA2G1B	Q15746
				Baicalin	CA5A	P43405
				Baicalin	APEX1	P48736
				Baicalin	AKR1C2	P27695
				Baicalin	AKR1C1	Q15078
				Baicalin	AKR1C3	Q8WWL7
				Baicalin	AKR1C4	Q00534
				Baicalin	AKR1A1	P24941
				Baicalin	GPR35	P05089
				Baicalin	ODC1	P05067
				Baicalin	HSP90AA1	Q07820
				Baicalin	ALOX5	O14746
				Baicalin	CXCR1	P14679
				Baicalin	PLA2G2A	P14061
				Baicalin	SRC	P35869
				Baicalin	APP	P11474
				Baicalin	CYP1A2	Q13332
				Baicalin	ADORA3	P00747
				Baicalin	HSP90B1	Q92731
				Baicalin	ABCC1	P29372
				Baicalin	TNKS	Q96S37
				Baicalin	TTR	P09874
				Baicalin	NOX4	P02766
				Baicalin	AVPR2	P39900
				Baicalin	NAE1	P28907
				Baicalin	BCHE	O60218
				Baicalin	ACHE	Q9H2K2
				Baicalin	BACE1	P11509
				Baicalin	PDE5A	P51681
				Baicalin	GSK3B	P52732
				Adenine	ADORA2A	P12268
				Adenine	CCNE1	P11388
				Adenine	ADORA2B	Q13464
				Adenine	GDA	P28223
				Adenine	CDK2	P28335
				Methoxsalen	ACHE	O75460
				Methoxsalen	CYP1A2	P06276
				Methoxsalen	CA12	Q9NTG7
				Methoxsalen	CA9	Q8IXJ6
				Methoxsalen	KCNA3	P09874
				Methoxsalen	CA7	Q8TDS4
				Methoxsalen	CA13	O14920
				Methoxsalen	CA2	P41229
				Methoxsalen	MAOA	O94953
				Methoxsalen	EGFR	Q9UGL1
				Methoxsalen	CA1	O75164
				Methoxsalen	NFKB1	Q9H3R0
				Methoxsalen	TAAR1	P43681
				Methoxsalen	DAO	P30305
				Methoxsalen	MAOB	P01579
				Methoxsalen	ADORA1	P22301
				Methoxsalen	ADORA2B	P19875
				Methoxsalen	ADORA3	P05112
				Methoxsalen	JAK1	#N/A
				Methoxsalen	JAK2	P01584
				Rutin	NMUR2	P15090
				Rutin	ADRA2A	P05413
				Rutin	ADRA2C	Q01469
				Rutin	ACHE	Q03181
				Rutin	AKR1B1	O14842
				Rutin	NOX4	P12104
				Rutin	CA7	Q07869
				Rutin	CA12	P28845
				Rutin	CA4	P10275
				Rutin	CA2	P11473
				Rutin	RPS6KA3	Q96RI1
				Rutin	NQO2	P06746
				Rutin	XDH	P30304
				Rutin	CD38	Q8TDU6
				Rutin	PTGS2	Q4U2R8
				Rutin	PDE5A	P16662
				Rutin	TNF	P11511
				Rutin	IL2	P08185
				Rutin	ADORA1	P04278
				Rutin	ALOX5	P37058
				Rutin	TERT	P11413
				Salicylic acid	CA2	Q9UBS5
				Salicylic acid	CA1	Q9Y2K7
				Salicylic acid	CA12	P41229
				Salicylic acid	CA9	P43088
				Salicylic acid	CA7	Q9UHC9
				Salicylic acid	CA14	P47869
				Salicylic acid	CA6	O60218
				Salicylic acid	CA3	P80365
				Salicylic acid	CA4	Q9UPP1
				Salicylic acid	CA5B	P00918
				Salicylic acid	CA5A	P00915
				Salicylic acid	CA13	P49354
				Salicylic acid	LDHA	P00747
				Salicylic acid	LDHB	Q04609
				Salicylic acid	ERN1	P43116
				Salicylic acid	AKR1C2	O75419
				Salicylic acid	AKR1C1	P09960
				Salicylic acid	HDAC6	P15088
				Salicylic acid	HDAC8	P00797
				Salicylic acid	DPP4	Q9UJM8
				Salicylic acid	FUT7	P54289
				Salicylic acid	DAO	P12821
				Salicylic acid	ESR2	P36544
				Salicylic acid	ALB	O15229
				Salicylic acid	MCL1	Q9Y2Q3
				Sinapine	MAOB	P18031
				Sinapine	MET	P14324
				Sinapine	CA7	P15121
				Sinapine	CA6	Q9H6Z9
				Sinapine	CA14	P41594
				Sinapine	CA9	O14684
				Sinapine	CA5A	P37268
				Sinapine	CA1	P35869
				Sinapine	CA12	Q9Y5Y4
				Sinapine	TRPM8	P24530
				Sinapine	TYMS	P25101
				Sinapine	CDK2	P08575
				Sinapine	AURKA	P27695
				Sinapine	CA13	P01579
				Sinapine	CA5B	P22301
				Sinapine	CCNB3	P19875
				Sinapine	CA2	P05112
				Sinapine	PARP1	#N/A
				Sinapine	FLT3	P01584
				Sinapine	GCGR	P09917
				Sinapine	GSTP1	P08908
				Sinapine	GSTM2	P14061
				Sinapine	ALPL	O75460
				Sinapine	GRK3	P14780
				Sinapine	GRK2	P12004
				Sinapine	GRK5	P10275
				Sinapine	ATP4B	Q05513
				Sinapine	ROCK1	P51449
				Sinapine	PRKACA	P12931
				Sinapine	FASN	P35968
				Sinapine	CCNE2	P78536
				Sinapine	PDE4B	P45452
				Sinapine	KDR	P09960
				Sinapine	CCR4	Q13627
				Sinapine	NTRK1	P11802
				Sinapine	CASP3	Q2M385
				Sinapine	CASP7	P49759
				Sinapine	HSP90AB1	Q9Y463
				Sinapine	PTK6	P08254
				Sinapine	ADAMTS5	P09237
				Sinapine	BACE2	P15144
				Sinapine	PLK1	Q86U86
				Sinapine	CYP11B1	P15121
				Sinapine	PIM1	P14174
				Sinapine	CYP11B2	P51532
				Sinapine	RPS6KA3	Q9NPH5
				Sinapine	PDE7A	Q9Y5S8
				Sinapine	SLC5A2	O76074
				Sinapine	TGFBR1	P00519
				Sinapine	MAPK8	Q15078
				Sinapine	CFTR	Q14432
				Sinapine	HPGDS	P42345
				Sinapine	IRAK4	Q13370
				Sinapine	CTSL	O00329
				Sinapine	STK17B	P78527
				Sinapine	CTSB	P42338
				Sinapine	AGPAT2	P08631
				Sinapine	ACACB	P48736
				Sinapine	CDK5R1	Q9UBF8
				Sinapine	CDK2	Q9H3N8
				Sinapine	CDK1	P42336
				Sinapine	ENPP1	P42261
				Sinapine	MTOR	P34913
				Sinapine	CLK4	P08246
				Sinapine	CLK3	P22894
				Sinapine	PTK2B	O14757
				Sinapine	BCL2A1	P30291
				Sinapine	AURKB	P05091
				Sinapine	PTK2	P11309
				Sinapine	CDK4	P43003
				Sinapine	PDE10A	P39900
				Sinapine	CTSD	P08473
				Sinapine	GSK3A	O75116
				Sinapine	RPS6KA2	P15056
				Sinapine	HIF1A	O75164
				Sinapine	MAPKAPK2	Q9H3R0
				Sinapine	CCNA2	P55072
				Sinapine	PIK3CA	P33261
				Sinapine	AXL	P11362
				Sinapine	PDE5A	P51512
				Sinapine	SREBF2	P09874
				Sinapine	ALDH2	P50281
				Sinapine	CDC25C	P34969
				Sinapine	PDE2A	Q16539
				Sinapine	PLAU	P09619
				Sinapine	CDC25A	P16234
				Sinapine	CDC25B	P19634
				Sinapine	SCD	P30304
				Sinapine	ADORA1	Q14416
				Sinapine	ABL1	Q9UM73
				Sinapine	PDGFRB	O60218
				Sinapine	GABRA1	P03372
				Sinapine	PFKFB3	Q7Z2W7
				Sinapine	PYGL	P15311
				Sinapine	SRC	O00408
				Sinapine	MPI	P09211
				Sinapine	JAK1	P28161
				Sinapine	JAK2	Q15118
				Sinapine	PIK3CD	Q9Y263
				Sinapine	PRKDC	P11511
				Kaempferol	IFNG	P02766
				Kaempferol	IL10	P28472
				Kaempferol	CXCL2	P28472
				Kaempferol	IL4	P28472
				Kaempferol	AKT	P47869
				Kaempferol	IL1B	P25100
				Kaempferol	NOX4	P08684
				Kaempferol	AKR1B1	P05093
				Kaempferol	XDH	Q8TDU6
				Kaempferol	TYR	Q12772
				Kaempferol	FLT3	P52333
				Kaempferol	CA2	P17252
				Kaempferol	ALOX5	P06493
				Kaempferol	CA7	P19525
				Kaempferol	HSD17B2	P04049
				Kaempferol	ABCC1	Q05397
				Kaempferol	HSD17B1	P49840
				Kaempferol	AHR	Q9Y233
				Kaempferol	CA12	Q9P1W9
				Kaempferol	ESRRA	P01579
				Kaempferol	ABCB1	P22301
				Kaempferol	CYP1B1	P19875
				Kaempferol	ABCG2	P05112
				Kaempferol	ADORA1	#N/A
				Kaempferol	CA4	P01584
				Kaempferol	ACHE	Q8TDS4
				Kaempferol	MAOA	Q99489
				Kaempferol	GLO1	P14780
				Kaempferol	SYK	P08253
				Kaempferol	GSK3B	Q9NTG7
				Kaempferol	MMP9	Q8IXJ6
				Kaempferol	MMP2	P12268
				Kaempferol	ALOX15	P18031
				Kaempferol	ALOX12	P11229
				Kaempferol	PTPRS	P13674
				Kaempferol	ADORA2A	Q9NXG6
				Kaempferol	CDK5R1	P00918
				Kaempferol	CCNB3	P00915
				Kaempferol	ARG1	P08254
				Kaempferol	GPR35	P01375
				Kaempferol	ESR2	P60568
				Kaempferol	DAPK1	P15121
				Kaempferol	MPG	P30542
				Kaempferol	SLC22A12	P43166
				Kaempferol	TTR	O43570
				Kaempferol	AKR1B10	P47989
				Kaempferol	TNKS2	Q9GZQ4
				Kaempferol	TNKS	P08913
				Kaempferol	CDK6	P22303
				Kaempferol	CDK2	P51812
				Kaempferol	CYP19A1	P16083
				Kaempferol	CSNK2A1	P05091
				Kaempferol	EGFR	P00533
				Kaempferol	AVPR2	P28907
				Kaempferol	IGF1R	P00915
				Kaempferol	F2	P09917
				Kaempferol	PIM1	P00918
				Kaempferol	AURKB	P22748
				Kaempferol	DRD4	O76074
				Kaempferol	MPO	Q99808
				Kaempferol	PIK3R1	Q9NPH5
				Kaempferol	PYGL	P18825
				Kaempferol	CA1	P00747
				Kaempferol	SRC	P01579
				Kaempferol	PTK2	P22301
				Kaempferol	KDR	P19875
				Kaempferol	MMP13	P05112
				Kaempferol	MMP3	#N/A
				Kaempferol	CA3	P01584
				Kaempferol	PLK1	P53396
				Kaempferol	CA6	P37268
				Kaempferol	CDK1	P36544
				Kaempferol	PKN1	Q9GZT9
				Kaempferol	CA14	P04035
				Kaempferol	CA9	Q4U2R8
				Kaempferol	MET	P33527
				Kaempferol	NEK2	Q16678
				Kaempferol	CXCR1	P47989
				Kaempferol	CAMK2B	P00918
				Kaempferol	ALK	P43166
				Kaempferol	AKT1	O43570
				Kaempferol	NEK6	P22748
				Kaempferol	PLA2G1B	P15121
				Kaempferol	CA5A	Q15078
				Kaempferol	BACE1	Q8WWL7
				Kaempferol	AXL	P05089
				Kaempferol	NUAK1	P00747
				Kaempferol	AKR1C2	Q13332
				Kaempferol	AKR1C1	P08183
				Kaempferol	AKR1C3	P05067
				Kaempferol	AKR1C4	Q9NPH5
				Kaempferol	CA13	P21397
				Kaempferol	AKR1A1	P36888
				Kaempferol	APP	P09917
				Kaempferol	PARP1	P30542
				Kaempferol	MMP12	Q04760
				Kaempferol	CD38	P49841
				Kaempferol	TOP1	P14780
				Kaempferol	ESR1	P08253
				Kaempferol	PTGS2	Q9UNQ0
				Kaempferol	CFTR	P43405
				Kaempferol	PFKFB3	P09874
				Kaempferol	AMY1A	P02766
				Kaempferol	GRK6	P39900
				Kaempferol	TERT	P28907
				Kaempferol	MAPT	O60218
				Isorhamnetin	XDH	Q9H2K2
				Isorhamnetin	CA2	O95271
				Isorhamnetin	CA7	P11387
				Isorhamnetin	CA12	P11309
				Isorhamnetin	CA4	P29274
				Isorhamnetin	CYP1B1	P22303
				Isorhamnetin	ABCC1	Q00534
				Isorhamnetin	NOX4	P11511
				Isorhamnetin	AKR1B1	P14555
				Isorhamnetin	ABCG2	O14746
				Isorhamnetin	ACHE	P03372
				Isorhamnetin	ALOX15	Q92731
				Isorhamnetin	ALOX12	P68400
				Isorhamnetin	IGF1R	P14061
				Isorhamnetin	EGFR	P16152
				Isorhamnetin	AVPR2	P41143
				Isorhamnetin	MAOA	P08069
				Isorhamnetin	FLT3	P00533
				Isorhamnetin	CYP19A1	P16050
				Isorhamnetin	F2	P18054
				Isorhamnetin	PIM1	P37059
				Isorhamnetin	ALOX5	P00915
				Isorhamnetin	AURKB	Q16790
				Isorhamnetin	DRD4	P10721
				Isorhamnetin	ADORA1	P24941
				Isorhamnetin	GLO1	P00734
				Isorhamnetin	MPO	P06493
				Isorhamnetin	PIK3R1	P35354
				Isorhamnetin	ADORA2A	P13569
				Isorhamnetin	DAPK1	P30518
				Isorhamnetin	PYGL	Q96GD4
				Isorhamnetin	CA1	P21917
				Isorhamnetin	GSK3B	P05164
				Isorhamnetin	SRC	P27986
				Isorhamnetin	PTK2	P53355
				Isorhamnetin	HSD17B2	P06737
				Isorhamnetin	KDR	P12931
				Isorhamnetin	MMP13	Q05397
				Isorhamnetin	MMP3	P35968
				Isorhamnetin	CA3	P45452
				Isorhamnetin	PLK1	P08254
				Isorhamnetin	CA6	P07451
				Isorhamnetin	CDK1	P53350
				Isorhamnetin	MMP9	P23280
				Isorhamnetin	MMP2	Q16512
				Isorhamnetin	PKN1	Q9ULX7
				Isorhamnetin	CA14	P08581
				Isorhamnetin	CA9	P51955
				Isorhamnetin	CSNK2A1	P25024
				Isorhamnetin	MET	Q13554
				Isorhamnetin	NEK2	Q9UM73
				Isorhamnetin	CXCR1	P31749
				Isorhamnetin	CAMK2B	Q9HC98
				Isorhamnetin	ALK	P04054
				Isorhamnetin	AKT1	P35218
				Isorhamnetin	ABCB1	P56817
				Isorhamnetin	NEK6	P30530
				Isorhamnetin	PLA2G1B	O60285
				Isorhamnetin	CA5A	P52895
				Isorhamnetin	BACE1	Q04828
				Isorhamnetin	AXL	P42330
				Isorhamnetin	NUAK1	P17516
				Isorhamnetin	AKR1C2	Q8N1Q1
				Isorhamnetin	AKR1C1	P14550
				Isorhamnetin	AKR1C3	Q07820
				Isorhamnetin	AKR1C4	Q9HC97
				Isorhamnetin	CA13	P15907
				Isorhamnetin	AKR1A1	P04745
				Isorhamnetin	GPR35	P43250
				Isorhamnetin	MAPT	Q9NPH5
				Isorhamnetin	KDM4E	P30518
				Isorhamnetin	TOP2A	P15121
				Isorhamnetin	INSR	P47989
				Isorhamnetin	MYLK	P21397
				Isorhamnetin	SYK	P08069
				Isorhamnetin	PIK3CG	P36888
				Isorhamnetin	APEX1	P11511
				Isorhamnetin	CDK5R1	P00533
				Isorhamnetin	CCNB3	P00734
				Isorhamnetin	CDK6	P00918
				Isorhamnetin	CDK2	P11309
				Isorhamnetin	ARG1	P09917
				Isorhamnetin	APP	Q96GD4
				Isorhamnetin	MCL1	P21917
				Isorhamnetin	TERT	P30542
				Isorhamnetin	TYR	P43166
				Isorhamnetin	HSD17B1	Q04760
				Isorhamnetin	AHR	P05164
				Isorhamnetin	ESRRA	P27986
				Isorhamnetin	PTPRS	P29274
				Isorhamnetin	PLG	P53355
				Isorhamnetin	ESR2	P06737
				Isorhamnetin	MPG	P00915
				Isorhamnetin	SLC22A12	P49841
				Isorhamnetin	PARP1	P12931
				Isorhamnetin	TTR	Q05397
				Isorhamnetin	MMP12	P37059
				Isorhamnetin	CD38	P35968
				Isorhamnetin	AKR1B10	P45452
				Isorhamnetin	TNKS2	P08254
				6-Methylquinoline	CYP2A6	P07451
				6-Methylquinoline	CCR5	P16050
				6-Methylquinoline	KIF11	P33527
				6-Methylquinoline	IMPDH2	P53350
				6-Methylquinoline	TOP2A	P23280
				6-Methylquinoline	ROCK1	P06493
				6-Methylquinoline	HTR2A	P14780
				6-Methylquinoline	HTR2C	O43570
				6-Methylquinoline	ERN1	P08253
				6-Methylquinoline	BCHE	Q16512
				Nicotinamide	SIRT3	Q9ULX7
				Nicotinamide	SIRT2	Q16790
				Nicotinamide	PARP1	P68400
				Nicotinamide	HCAR2	P18054
				Nicotinamide	IKBKB	P08581
				Nicotinamide	KDM5C	P22748
				Nicotinamide	KDM4B	P51955
				Nicotinamide	KDM5B	P25024
				Nicotinamide	KDM4A	Q13554
				Nicotinamide	KDM4C	Q9UM73
				Nicotinamide	CHRNA4	P31749
				Nicotinamide	CDC25B	P08183
				Azelaic acid	IFNG	Q9HC98
				Azelaic acid	IL10	P04054
				Azelaic acid	CXCL2	P35218
				Azelaic acid	IL4	P56817
				Azelaic acid	AKT	Q16678
				Azelaic acid	IL1B	P30530
				Azelaic acid	FABP4	Q9UNQ0
				Azelaic acid	FABP3	O60285
				Azelaic acid	FABP5	P52895
				Azelaic acid	PPARD	Q04828
				Azelaic acid	FFAR1	P42330
				Azelaic acid	FABP2	P17516
				Azelaic acid	PPARA	Q8N1Q1
				Azelaic acid	HSD11B1	P14550
				Azelaic acid	AR	Q9HC97
				Azelaic acid	VDR	P10636
				Azelaic acid	NR1H4	B2RXH2
				Azelaic acid	POLB	P11388
				Azelaic acid	CDC25A	P06213
				Azelaic acid	GPBAR1	P22303
				Azelaic acid	SLC22A6	Q15746
				Azelaic acid	UGT2B7	P43405
				Azelaic acid	CYP19A1	P48736
				Azelaic acid	SERPINA6	P27695
				Azelaic acid	SHBG	Q13332
				Azelaic acid	HSD17B3	Q92731
				Azelaic acid	G6PD	P29372
				Azelaic acid	GABBR1	Q96S37
				Azelaic acid	KDM2A	Q15078
				Azelaic acid	KDM5C	Q8WWL7
				Azelaic acid	PTGFR	P05089
				Azelaic acid	NPC1L1	Q00534
				Azelaic acid	GABRA2	P24941
				Azelaic acid	AKR1B10	P14679
				Azelaic acid	HSD11B2	P14061
				Azelaic acid	PHF8	P35869
				Azelaic acid	CA2	P11474
				Azelaic acid	CA1	P05067
				Azelaic acid	FNTA	P09874
				Azelaic acid	PLG	P02766
				Azelaic acid	FOLH1	P39900
				Azelaic acid	PTGER2	P28907
				Azelaic acid	CDC45	O60218
				Azelaic acid	LTA4H	Q9H2K2
				Azelaic acid	CPA3	O95271
				Azelaic acid	REN	P11387
				Azelaic acid	HAO1	O14746
				Azelaic acid	CACNA2D1	P01579
				Azelaic acid	ACE	P22301
				Azelaic acid	CHRNA7	P19875
				Azelaic acid	KMO	P05112
				Azelaic acid	GSTK1	#N/A
				Azelaic acid	PTPN1	P01584
				Azelaic acid	FDPS	P09917
				Azelaic acid	AKR1B1	Q13535
				Azelaic acid	EGLN3	P35557
				Azelaic acid	GRM5	P35354
				Azelaic acid	PTGES	P29597
				Azelaic acid	FDFT1	P04629
				Azelaic acid	AHR	Q00987
				Azelaic acid	PTGDR2	P49841
				Azelaic acid	EDNRB	Q9Y233
				Azelaic acid	EDNRA	O60674
				Azelaic acid	PTPRC	P00533
				Azelaic acid	APEX1	O14649
				Shogaol	IFNG	P43405
				Shogaol	IL10	P52333
				Shogaol	CXCL2	P06493
				Shogaol	IL4	Q16539
				Shogaol	AKT	P53779
				Shogaol	IL1B	Q9HBH9
				Shogaol	ALOX5	O60885
				Shogaol	HTR1A	Q15059
				Shogaol	HSD17B1	Q15078
				Shogaol	ERN1	P35968
				Shogaol	MMP9	P23458
				Shogaol	PCNA	P21554
				Shogaol	AR	P37288
				Shogaol	PRKCZ	P24385
				Shogaol	RORC	O96020
				Shogaol	SRC	P68400
				Shogaol	KDR	P19784
				Shogaol	ADAM17	O60706
				Shogaol	MMP13	P00734
				Shogaol	LTA4H	P00742
				Shogaol	DYRK1A	Q06418
				Shogaol	CDK4	P56373
				Shogaol	MPEG1	P11712
				Shogaol	CLK1	P08684
				Shogaol	DYRK1B	P33261
				Shogaol	MMP3	O43614
				Shogaol	MMP7	O43613
				Shogaol	ANPEP	P11309
				Shogaol	PBRM1	Q9P1W9
				Shogaol	AKR1B1	O14965
				Shogaol	MIF	Q99572
				Shogaol	SMARCA4	P05771
				Shogaol	NOX4	P48736
				Shogaol	NOX1	P41145
				Shogaol	PDE5A	P08254
				Shogaol	ABL1	P14780
				Shogaol	CDK5R1	P03956
				Shogaol	PDE3A	Q12866
				Shogaol	MTOR	P05412
				Shogaol	PDE3B	P42336
				Shogaol	PIK3CD	P49354
				Shogaol	PRKDC	P53609
				Shogaol	PIK3CB	O00408
				Shogaol	HCK	P24941
				Shogaol	PIK3CG	P56817
				Shogaol	PI4KB	P30530
				Shogaol	HRH4	P49810
				Shogaol	PIK3CA	P28845
				Shogaol	GRIA1	P35916
				Shogaol	EPHX2	P23219
				Shogaol	ELANE	P35367
				Shogaol	MMP8	P29274
				Shogaol	CHEK1	P51677
				Shogaol	WEE1	O76083
				Shogaol	ALDH2	P31644
				Shogaol	PIM1	P25025
				Shogaol	SLC1A3	P49238
				Shogaol	MMP12	P08581
				Shogaol	MME	P36888
				Shogaol	ROCK2	P34998
				Shogaol	BRAF	P21452
				Shogaol	KDM4A	P05362
				Shogaol	KDM4C	P48147
				Shogaol	VCP	P19320
				Shogaol	CYP2C19	P16581
				Shogaol	FGFR1	P29371
				Shogaol	MMP16	Q12884
				Shogaol	PARP1	Q9NYK1
				Shogaol	MMP14	Q05655
				Shogaol	HTR7	P17252
				Shogaol	MAPK14	Q15139
				Shogaol	PDGFRB	P00746
				Shogaol	PDGFRA	P30542
				Shogaol	SLC9A1	P25440
				Shogaol	CDC25A	P30559
				Shogaol	GRM2	Q13627
				Shogaol	ALK	Q12809
				Shogaol	AKR1B10	Q13946
				Shogaol	ESR1	P00813
				Shogaol	TRPM8	Q8NEB9
				Shogaol	EZR	Q08499
				Shogaol	PDE2A	P41594
				Shogaol	GSTP1	O15530
				Shogaol	GSTM2	P20248
				Shogaol	PDK1	P33316
				Shogaol	PLAA	Q9NR97
				Shogaol	CYP19A1	P11229
				Shogaol	TTR	Q15761
				Shogaol	GABRB3	P01579
				Shogaol	GABRB3	P22301
				Shogaol	GABRB3	P19875
				Shogaol	GABRA2	P05112
				Shogaol	ADRA1D	#N/A
				Shogaol	CYP3A4	P01584
				Shogaol	CYP17A1	P00918
				Shogaol	GPBAR1	P43166
				Shogaol	SREBF2	P00915
				Shogaol	JAK3	P07451
				Shogaol	PRKCA	P23280
				Shogaol	CDK1	O43570
				Shogaol	EIF2AK2	Q9ULX7
				Shogaol	RAF1	Q16790
				Shogaol	PTK2	Q11130
				Shogaol	GSK3A	P22748
				Shogaol	PDE10A	Q9Y2D0
				Shogaol	PIM2	P35218
				Trigonelline	IFNG	Q8N1Q1
				Trigonelline	IL10	Q14534
				Trigonelline	CXCL2	P00338
				Trigonelline	IL4	P07195
				Trigonelline	AKT	P02766
				Trigonelline	IL1B	P08069
				Trigonelline	HCAR2	Q9UM73
				Trigonelline	DDO	P05121
				Trigonelline	MMP9	Q92731
				Trigonelline	MMP2	Q07817
				Trigonelline	SIRT3	Q9HC97
				Trigonelline	SIRT2	P21964
				Trigonelline	IMPDH2	P51580
				Trigonelline	PTPN1	P42330
				Trigonelline	CHRM1	Q9GZV3
				Trigonelline	P4HA1	O75936
				Trigonelline	P4HTM	#N/A
				Trigonelline	CA2	Q9Y4C1
				Trigonelline	CA1	O15054
				Trigonelline	MMP3	P41229
				Cynaroside	TNF	Q96KS0
				Cynaroside	IL2	Q9GZT9
				Cynaroside	AKR1B1	P08173
				Cynaroside	ADORA1	P43681
				Cynaroside	CA7	P08912
				Cynaroside	CA12	P08172
				Cynaroside	XDH	P11229
				Cynaroside	NMUR2	P20309
				Cynaroside	ADRA2A	P36544
				Cynaroside	ACHE	P00918
				Cynaroside	RPS6KA3	P00915
				Cynaroside	NQO2	O43570
				Cynaroside	ALDH2	Q16790
				Cynaroside	EGFR	P01579
				Cynaroside	CD38	P22301
				Cynaroside	CA1	P19875
				Cynaroside	ALOX5	P05112
				Cynaroside	CA2	#N/A
				Cynaroside	CA4	P01584
				Cynaroside	PDE5A	Q9GZV3
				Cynaroside	SLC29A1	P41597
				Cynaroside	NOX4	P15090
				Cynaroside	ADRA2C	P28845
				Cynaroside	PLG	P08173
				Citric acid	IFNG	P08912
				Citric acid	IL10	P08172
				Citric acid	CXCL2	P11229
				Citric acid	IL4	P20309
				Citric acid	AKT	P01579
				Citric acid	IL1B	P22301
				Citric acid	ACLY	P19875
				Citric acid	FDFT1	P05112
				Citric acid	CHRNA7	#N/A
				Citric acid	EGLN1	P01584
				Citric acid	HMGCR	P15121
				Citric acid	SLC22A6	P05067
				Diosmetin	ABCC1	O60218
				Diosmetin	CYP1B1	P45452
				Diosmetin	XDH	P39900
				Diosmetin	CA2	P08253
				Diosmetin	CA7	P06737
				Diosmetin	CA12	O43826
				Diosmetin	CA4	P17252
				Diosmetin	AKR1B1	P11309
				Diosmetin	CDK5R1	O76074
				Diosmetin	CCNB3	P08183
				Diosmetin	ARG1	P16581
				Diosmetin	PLG	P16109
				Diosmetin	PTPRS	P00918
				Diosmetin	ABCB1	P08246
				Diosmetin	APP	P43166
				Diosmetin	NOX4	O43570
				Diosmetin	MAOA	P22748
				Diosmetin	FLT3	P00915
				Diosmetin	ALOX5	Q9ULX7
				Diosmetin	ADORA1	Q16790
				Diosmetin	GLO1	P04818
				Diosmetin	GSK3B	Q9Y4C1
				Diosmetin	MMP9	Q9H3R0
				Diosmetin	MMP2	Q9UHC9
				Diosmetin	ABCG2	O76083
				Diosmetin	SYK	Q01064
				Diosmetin	PARP1	P04049
				Diosmetin	TTR	P15056
				Diosmetin	MMP12	P22102
				Diosmetin	CD38	Q99685
				Diosmetin	AKR1B10	P14151
				Diosmetin	TNKS2	Q99558
				Diosmetin	TNKS	P42574
				Diosmetin	TOP1	P31639
				Diosmetin	PIM1	P13866
				Diosmetin	ADORA2A	Q05655
				Diosmetin	ACHE	P55212
				Diosmetin	CDK6	P55210
				Diosmetin	CYP19A1	Q14790
				Diosmetin	PLA2G2A	P29466
				Diosmetin	TERT	P09668
				Diosmetin	ESR1	P53634
				Diosmetin	ESR2	P43235
				Diosmetin	CSNK2A1	P25774
				Diosmetin	HSD17B1	P07711
				Diosmetin	CBR1	P07384
				Diosmetin	OPRD1	P07858
				Diosmetin	IGF1R	P56817
				Diosmetin	EGFR	P00374
				Diosmetin	ALOX15	P17931
				Diosmetin	ALOX12	O00182
				Diosmetin	HSD17B2	P07900
				Diosmetin	CA1	P29274
				Diosmetin	CA9	P0DMS8
				Diosmetin	KIT	P08183
				Diosmetin	CDK2	P16109
				Diosmetin	F2	P25105
				Diosmetin	CDK1	P29275
				Diosmetin	PTGS2	P17252
				Diosmetin	CFTR	P35813
				Diosmetin	AVPR2	Q99808
				Diosmetin	AURKB	P45452
				Diosmetin	DRD4	P03956
				Diosmetin	MPO	P09237
				Diosmetin	PIK3R1	P22894
				Diosmetin	DAPK1	P11387
				Diosmetin	PYGL	P47929
				Diosmetin	SRC	P00533
				Diosmetin	PTK2	P11142
				Diosmetin	KDR	P11021
				Diosmetin	MMP13	P04062
				Diosmetin	MMP3	P01112
				Diosmetin	CA3	P15692
				Diosmetin	PLK1	P05230
				Diosmetin	CA6	P09038
				Diosmetin	PKN1	P37268
				Diosmetin	CA14	P55263
				Diosmetin	MET	P23975
				Diosmetin	NEK2	Q9HAS3
				Diosmetin	CXCR1	P01111
				Diosmetin	CAMK2B	P08254
				Diosmetin	ALK	P14780
				Diosmetin	AKT1	P78536
				Diosmetin	NEK6	Q15056
				Diosmetin	PLA2G1B	P11940
				Diosmetin	CA5A	P16455
				Diosmetin	BACE1	P04745
				Diosmetin	AXL	P05121
				Diosmetin	NUAK1	Q14534
				Diosmetin	AKR1C2	Q02750
				Diosmetin	AKR1C1	P13726
				Diosmetin	AKR1C3	P52789
				Diosmetin	AKR1C4	P19367
				Diosmetin	CA13	P05129
				Diosmetin	AKR1A1	Q05655
				Diosmetin	MCL1	P05771
				Diosmetin	GPR35	Q02156
				Diosmetin	ST6GAL1	P24723
				Diosmetin	AMY1A	P08473
				Diosmetin	GRK6	O60502
				Quercetin	NOX4	P30556
				Quercetin	AVPR2	P20839
				Quercetin	AKR1B1	O43868
				Quercetin	XDH	O95544
				Quercetin	MAOA	P00813
				Quercetin	IGF1R	O43318
				Quercetin	FLT3	P00519
				Quercetin	CYP19A1	P29317
				Quercetin	EGFR	P06239
				Quercetin	F2	P12931
				Quercetin	CA2	P80192
				Quercetin	PIM1	P11362
				Quercetin	ALOX5	O14965
				Quercetin	AURKB	Q06187
				Quercetin	DRD4	P04066
				Quercetin	ADORA1	P30874
				Quercetin	CA7	P31391
				Quercetin	GLO1	P30872
				Quercetin	MPO	P32745
				Quercetin	PIK3R1	Q8WWX8
				Quercetin	ADORA2A	P50579
				Quercetin	DAPK1	P18031
				Quercetin	PYGL	P42892
				Quercetin	CA1	P17707
				Quercetin	GSK3B	P36544
				Quercetin	SRC	P35869
				Quercetin	PTK2	P51580
				Quercetin	HSD17B2	P08138
				Quercetin	KDR	P00918
				Quercetin	MMP13	P43166
				Quercetin	MMP3	P00915
				Quercetin	CA3	P07451
				Quercetin	ALOX15	P23280
				Quercetin	ABCC1	O43570
				Quercetin	PLK1	Q9ULX7
				Quercetin	CA6	Q16790
				Quercetin	CDK1	P35218
				Quercetin	MMP9	Q8N1Q1
				Quercetin	CA12	Q9Y2D0
				Quercetin	MMP2	P06241
				Quercetin	PKN1	P06239
				Quercetin	CA14	B2RXH2
				Quercetin	CA9	O75164
				Quercetin	CSNK2A1	P15085
				Quercetin	ALOX12	Q9Y4C1
				Quercetin	MET	O15054
				Quercetin	CA4	Q9C0B1
				Quercetin	NEK2	Q9H3R0
				Quercetin	CXCR1	P31213
				Quercetin	CAMK2B	Q86YT5
				Quercetin	ALK	P01579
				Quercetin	AKT1	P22301
				Quercetin	ABCB1	P19875
				Quercetin	NEK6	P05112
				Quercetin	PLA2G1B	#N/A
				Quercetin	CA5A	P01584
				Quercetin	BACE1	P24557
				Quercetin	CYP1B1	P21397
				Quercetin	AXL	P00533
				Quercetin	ABCG2	P03372
				Quercetin	NUAK1	O43451
				Quercetin	AKR1C2	P28223
				Quercetin	AKR1C1	P28335
				Quercetin	AKR1C3	P30542
				Quercetin	AKR1C4	Q92731
				Quercetin	CA13	P29274
				Quercetin	AKR1A1	P14061
				Quercetin	GPR35	P11474
				Quercetin	MAPT	O95718
				Quercetin	KDM4E	Q9UNQ0
				Quercetin	TOP2A	P43166
				Quercetin	INSR	O43570
				Quercetin	ACHE	P22748
				Quercetin	MYLK	P05091
				Quercetin	SYK	P11511
				Quercetin	PIK3CG	P18054
				Quercetin	APEX1	P14679
				Quercetin	PTPRS	P14174
				Quercetin	ESR2	P37059
				Quercetin	MPG	P47989
				Quercetin	SLC22A12	Q16875
				Quercetin	CDK5R1	Q13332
				Quercetin	CCNB3	P08183
				Quercetin	ARG1	P16050
				Quercetin	CDK6	Q9NPH5
				Quercetin	CDK2	P16152
				Quercetin	TYR	P60568
				Quercetin	HSD17B1	P23219
				Quercetin	AHR	P23975
				Quercetin	ESRRA	P00918
				Quercetin	APP	P27338
				Quercetin	PARP1	P22303
				Quercetin	TTR	P09917
				Quercetin	MMP12	P27169
				Quercetin	CD38	P00915
				Quercetin	AKR1B10	Q15078
				Quercetin	TNKS2	P15121
				Quercetin	TNKS	Q9H2K2
				Quercetin	TOP1	O95271
				Quercetin	TERT	P08842
				Schisandrin	IFNG	P36888
				Schisandrin	IL10	Q8WWL7
				Schisandrin	CXCL2	P35354
				Schisandrin	IL4	Q00534
				Schisandrin	AKT	P43405
				Schisandrin	IL1B	P49841
				Schisandrin	ALOX5	P33527
				Schisandrin	ATR	P02766
				Schisandrin	GCK	P68400
				Schisandrin	PTGS2	P13569
				Schisandrin	TYK2	Q16678
				Schisandrin	NTRK1	O60218
				Schisandrin	MDM2	P17936
				Schisandrin	GSK3B	Q07820
				Schisandrin	PDE10A	P37840
				Schisandrin	JAK2	P09874
				Schisandrin	EGFR	Q9NR96
				Schisandrin	KCNK3	P34998
				Schisandrin	SYK	Q07869
				Schisandrin	JAK3	P18031
				Schisandrin	CDK1	P00750
				Schisandrin	MAPK14	P00742
				Schisandrin	MAPK10	P00749
				Schisandrin	MKNK2	P11309
				Schisandrin	BRD4	Q96GD4
				Schisandrin	BRD3	P07451
				Schisandrin	CDK5R1	P23280
				Schisandrin	KDR	Q9ULX7
				Schisandrin	JAK1	Q16790
				Schisandrin	CNR1	Q8N1Q1
				Schisandrin	AVPR1A	P35218
				Schisandrin	CCND1	P05089
				Schisandrin	CCNE2	P24592
				Schisandrin	CSNK2A1	P22692
				Schisandrin	CSNK2A2	P24593
				Schisandrin	ABCC9	P18065
				Schisandrin	F2	P08833
				Schisandrin	F10	Q92934
				Schisandrin	TYRO3	Q04760
				Schisandrin	P2RX3	P05067
				Schisandrin	CYP2C9	P14780
				Schisandrin	CYP3A4	P08253
				Schisandrin	CYP2C19	P39900
				Schisandrin	HCRTR2	P28907
				Schisandrin	HCRTR1	P11387
				Schisandrin	PIM1	P22303
				Schisandrin	PIM2	P19838
				Schisandrin	AURKA	P43166
				Schisandrin	P2RX7	P07451
				Schisandrin	PRKCB	P23280
				Schisandrin	PIK3CG	Q9ULX7
				Schisandrin	OPRK1	P22748
				Schisandrin	MMP3	Q8N1Q1
				Schisandrin	MMP9	Q9Y2D0
				Schisandrin	MMP1	P35218
				Schisandrin	MERTK	P00918
				Schisandrin	JUN	P00915
				Schisandrin	PIK3CA	O43570
				Schisandrin	FNTA	Q16790
				Schisandrin	PGGT1B	P21397
				Schisandrin	PDE2A	P05177
				Schisandrin	CDK2	P15559
				Schisandrin	BACE1	P03372
				Schisandrin	AXL	P01579
				Schisandrin	PSEN2	P22301
				Schisandrin	HSD11B1	P19875
				Schisandrin	FLT4	P05112
				Schisandrin	PTGS1	#N/A
				Schisandrin	HRH1	P01584
				Schisandrin	ADORA2A	P22303
				Schisandrin	CCR3	P41595
				Schisandrin	PDE9A	P06276
				Schisandrin	GABRA5	P18825
				Schisandrin	CXCR2	P18089
				Schisandrin	CX3CR1	P11229
				Schisandrin	MET	Q99720
				Schisandrin	FLT3	P10635
				Schisandrin	CRHR1	Q9UBE0
				Schisandrin	TACR2	P63000
				Schisandrin	ICAM1	P60953
				Schisandrin	PREP	P23443
				Schisandrin	VCAM1	O14965
				Schisandrin	SELE	Q96GD4
				Schisandrin	TACR3	P19099
				Schisandrin	FAP	P14222
				Schisandrin	TLR7	P42261
				Schisandrin	PRKCD	P24557
				Schisandrin	PRKCA	P15428
				Schisandrin	PRKD1	P43003
				Schisandrin	CFD	P28472
				Schisandrin	ADORA1	P28472
				Schisandrin	BRD2	P28472
				Schisandrin	OXTR	P11309
				Schisandrin	DYRK1A	Q9P1W9
				Schisandrin	KCNH2	P08581
				Schisandrin	PDE7A	P46098
				Schisandrin	ADA	P34947
				Schisandrin	PIK3C3	P15538
				Schisandrin	PDE4D	P12268
				Schisandrin	GRM5	P42336
				Schisandrin	PDPK1	P13726
				Schisandrin	CCNA2	P11511
				Schisandrin	DUT	O15382
				Schisandrin	TLR8	Q7Z2W7
				Schisandrin	CHRM1	P05362
				Schisandrin	NPY5R	P16581
				Gallic acid	IFNG	P27338
				Gallic acid	IL10	O00329
				Gallic acid	CXCL2	P42338
				Gallic acid	IL4	P48736
				Gallic acid	AKT	P49137
				Gallic acid	IL1B	Q53GL7
				Gallic acid	CA2	O96017
				Gallic acid	CA7	P24863
				Gallic acid	CA1	P49336
				Gallic acid	CA3	P53779
				Gallic acid	CA6	O15120
				Gallic acid	CA12	P21980
				Gallic acid	CA14	O00767
				Gallic acid	CA9	P17861
				Gallic acid	FUT7	P04818
				Gallic acid	CA4	P00374
				Gallic acid	CA5B	P47869
				Gallic acid	CA5A	Q13464
				Gallic acid	CA13	P17612
				Gallic acid	SQLE	P08173
				Gallic acid	LDHA	O60674
				Gallic acid	LDHB	P06239
				Gallic acid	TTR	P50750
				Gallic acid	IGF1R	P18031
				Gallic acid	ALK	P20292
				Gallic acid	SERPINE1	O14757
				Gallic acid	ESR2	P10721
				Gallic acid	BCL2L1	P12931
				Gallic acid	GPR35	Q9BUB5
				Gallic acid	COMT	O14920
				Gallic acid	TPMT	Q16539
				Gallic acid	AKR1C3	Q5S007
				Betaine	SLC5A7	O75116
				Betaine	BBOX1	Q13535
				Betaine	ADSS	Q16853
				Betaine	KDM3A	P35626
				Betaine	KDM6B	P53350
				Betaine	KDM5C	P25098
				Betaine	EGLN2	Q15761
				Betaine	EGLN1	O95819
				Betaine	CHRM4	P04629
				Betaine	CHRNA4	P00519
				Betaine	CHRM5	P06493
				Betaine	CHRM2	P08235
				Betaine	CHRM1	P06401
				Betaine	CHRM3	P21917
				Betaine	CHRNA7	P35354
				Betaine	CA2	P35462
				Betaine	CA1	P24941
				Betaine	CA12	P11802
				Betaine	CA9	Q8IXJ6
				Betaine	IFNG	P29274
				Betaine	IL10	P0DMS8
				Betaine	CXCL2	P41594
				Betaine	IL4	Q16769
				Betaine	AKT	P07333
				Betaine	IL1B	P34972
				Choline	SLC5A7	Q13951
				Choline	CCR2	P14061
				Choline	FABP4	P11086
				Choline	HSD11B1	Q9UGN5
				Choline	CHRM4	O14684
				Choline	CHRM5	P42677
				Choline	CHRM2	P08913
				Choline	CHRM1	P18089
				Choline	CHRM3	P35348
				Choline	IFNG	P31645
				Choline	IL10	Q96RJ0
				Choline	CXCL2	Q01959
				Choline	IL4	P23975
				Choline	AKT	P28223
				Choline	IL1B	P15144
				4,5-Dicaffeoylquinic acid	AKR1B1	P46098
				4,5-Dicaffeoylquinic acid	APP	Q05940
				4,5-Dicaffeoylquinic acid	AKR1B10	P54289
				4,5-Dicaffeoylquinic acid	MMP13	O60341
				4,5-Dicaffeoylquinic acid	MMP12	P21397
				4,5-Dicaffeoylquinic acid	MMP2	P27338
				4,5-Dicaffeoylquinic acid	PYGL	P14416
				4,5-Dicaffeoylquinic acid	SLC37A4	P11086
				4,5-Dicaffeoylquinic acid	PRKCA	P28221
				4,5-Dicaffeoylquinic acid	PIM1	P01579
				4,5-Dicaffeoylquinic acid	PDE5A	P22301
				4,5-Dicaffeoylquinic acid	ABCB1	P19875
				4,5-Dicaffeoylquinic acid	SELE	P05112
				4,5-Dicaffeoylquinic acid	SELP	#N/A
				4,5-Dicaffeoylquinic acid	CA2	P01584
				4,5-Dicaffeoylquinic acid	ELANE	P15121
				4,5-Dicaffeoylquinic acid	CA7	Q15078
				4,5-Dicaffeoylquinic acid	CA12	P47989
				4,5-Dicaffeoylquinic acid	CA4	P21397
				4,5-Dicaffeoylquinic acid	CA1	P36888
				4,5-Dicaffeoylquinic acid	CA14	P00918
				4,5-Dicaffeoylquinic acid	CA9	Q8WWL7
				4,5-Dicaffeoylquinic acid	TYMS	P09917
				4,5-Dicaffeoylquinic acid	KDM3A	P30542
				4,5-Dicaffeoylquinic acid	KDM4C	P43166
				4,5-Dicaffeoylquinic acid	NPC1L1	Q04760
				4,5-Dicaffeoylquinic acid	PDE9A	P05067
				4,5-Dicaffeoylquinic acid	PDE1B	P43405
				4,5-Dicaffeoylquinic acid	RAF1	P49841
				4,5-Dicaffeoylquinic acid	BRAF	P09874
				4,5-Dicaffeoylquinic acid	GART	P02766
				4,5-Dicaffeoylquinic acid	MGLL	P14780
				4,5-Dicaffeoylquinic acid	SELL	O43570
				4,5-Dicaffeoylquinic acid	MAP3K14	P08253
				4,5-Dicaffeoylquinic acid	CASP3	P22748
				4,5-Dicaffeoylquinic acid	SLC5A2	P39900
				4,5-Dicaffeoylquinic acid	SLC5A1	P28907
				4,5-Dicaffeoylquinic acid	PRKCD	Q16678
				4,5-Dicaffeoylquinic acid	CASP6	Q9UNQ0
				4,5-Dicaffeoylquinic acid	CASP7	O60218
				4,5-Dicaffeoylquinic acid	CASP8	Q9H2K2
				4,5-Dicaffeoylquinic acid	CASP1	O95271
				4,5-Dicaffeoylquinic acid	CTSH	P11387
				4,5-Dicaffeoylquinic acid	CTSC	P05089
				4,5-Dicaffeoylquinic acid	CTSK	Q13332
				4,5-Dicaffeoylquinic acid	CTSS	P33527
				4,5-Dicaffeoylquinic acid	CTSL	P14061
				4,5-Dicaffeoylquinic acid	CAPN1	P22303
				4,5-Dicaffeoylquinic acid	CTSB	Q00534
				4,5-Dicaffeoylquinic acid	BACE1	P08183
				4,5-Dicaffeoylquinic acid	DHFR	P37059
				albiflorin	LGALS3	P11511
				albiflorin	LGALS9	Q92731
				albiflorin	HSP90AA1	P29274
				albiflorin	ADORA2A	P68400
				albiflorin	ADORA3	P16050
				albiflorin	ABCB1	P18054
				albiflorin	SELP	P03372
				albiflorin	PTAFR	P35354
				albiflorin	ADORA2B	P13569
				albiflorin	PRKCA	P04745
				albiflorin	PPM1A	P43250
				albiflorin	SLC29A1	P00915
				albiflorin	MMP13	Q16790
				albiflorin	MMP1	P24941
				albiflorin	MMP7	O14746
				albiflorin	MMP8	P06493
				albiflorin	TOP1	P14679
				albiflorin	LGALS7	P35869
				albiflorin	EGFR	P11474
				albiflorin	HSPA8	Q9HC97
				albiflorin	HSPA5	P30518
				albiflorin	GBA	P08069
				albiflorin	HRAS	P00533
				albiflorin	VEGFA	P00734
				albiflorin	FGF1	P11309
				albiflorin	FGF2	Q96GD4
				albiflorin	FDFT1	P21917
				albiflorin	ADK	P05164
				albiflorin	SLC6A2	P27986
				albiflorin	SLC28A3	P53355
				albiflorin	NRAS	P06737
				albiflorin	MMP3	P12931
				albiflorin	MMP9	Q05397
				albiflorin	ADAM17	P35968
				albiflorin	EIF4H	P45452
				albiflorin	PABPC1	P08254
				albiflorin	MGMT	P07451
				albiflorin	AMY1A	P53350
				albiflorin	SERPINE1	P23280
				albiflorin	SQLE	Q16512
				albiflorin	MAP2K1	Q9ULX7
				albiflorin	F3	P08581
				albiflorin	HK2	P51955
				albiflorin	HK1	P25024
				albiflorin	PRKCG	Q13554
				albiflorin	PRKCD	Q9UM73
				albiflorin	PRKCB	P31749
				albiflorin	PRKCE	Q9HC98
				albiflorin	PRKCH	P04054
				albiflorin	MME	P35218
				albiflorin	OGA	P56817
				albiflorin	AGTR1	P30530
				albiflorin	IMPDH1	O60285
				albiflorin	SLC28A2	P52895
				albiflorin	NADK	Q04828
				albiflorin	ADA	P42330
				albiflorin	MAP3K7	P17516
				albiflorin	ABL1	Q8N1Q1
				albiflorin	EPHA2	P14550
				albiflorin	LCK	Q16875
				albiflorin	SRC	P00747
				albiflorin	MAP3K9	B2RXH2
				albiflorin	FGFR1	P10275
				albiflorin	AURKA	P01579
				albiflorin	BTK	P22301
				albiflorin	FUCA1	P19875
				albiflorin	SSTR2	P05112
				albiflorin	SSTR4	#N/A
				albiflorin	SSTR1	P01584
				albiflorin	SSTR3	O75460
				albiflorin	SLC5A11	P00918
				albiflorin	METAP2	P43166
				albiflorin	PTPN1	P00915
				albiflorin	ECE1	P01579
				albiflorin	AMD1	P22301
				Xanthurenic acid	CHRNA7	P19875
				Xanthurenic acid	AHR	P05112
				Xanthurenic acid	TPMT	#N/A
				Xanthurenic acid	NGFR	P01584
				Xanthurenic acid	CA2	P35218
				Xanthurenic acid	CA7	P30305
				Xanthurenic acid	CA1	P08575
				Xanthurenic acid	CA3	Q09472
				Xanthurenic acid	CA6	P02766
				Xanthurenic acid	CA12	P18440
				Xanthurenic acid	CA14	P10696
				Xanthurenic acid	CA9	Q9Y263
				Xanthurenic acid	CA5A	P42330
				Xanthurenic acid	CA13	P03956
				Xanthurenic acid	CA5B	P01579
				Xanthurenic acid	FYN	P22301
				Xanthurenic acid	LCK	P19875
				Xanthurenic acid	KDM4E	P05112
				Xanthurenic acid	KDM4A	#N/A
				Xanthurenic acid	CPA1	P01584
				Xanthurenic acid	KDM3A	P10145
				Xanthurenic acid	KDM6B	P15085
				Xanthurenic acid	FTO	Q9Y5Y4
				Xanthurenic acid	KDM4C	Q13304
				Xanthurenic acid	SRD5A2	P09467
				Xanthurenic acid	SLC13A5	O43570
				Xanthurenic acid	IFNG	Q16790
				Xanthurenic acid	IL10	P15121
				Xanthurenic acid	CXCL2	P28845
				Xanthurenic acid	IL4	Q04609
				Xanthurenic acid	AKT	P03372
				Xanthurenic acid	IL1B	P37058
				Genistein	TBXAS1	P15090
				Genistein	MAOA	Q07869
				Genistein	EGFR	P05413
				Genistein	ESR1	Q01469
				Genistein	MGAM	Q03181
				Genistein	HTR2A	P12104
				Genistein	HTR2C	O14842
				Genistein	ADORA1	Q4U2R8
				Genistein	ESR2	P30304
				Genistein	ADORA2A	P28845
				Genistein	HSD17B1	O60218
				Genistein	ESRRA	P06746
				Genistein	ESRRB	P11473
				Genistein	ABCG2	Q96RI1
				Genistein	CA7	Q9UPP1
				Genistein	CA12	P16662
				Genistein	CA4	P11511
				Genistein	ALDH2	P08185
				Genistein	CYP19A1	P04278
				Genistein	ALOX12	P37058
				Genistein	TYR	P11413
				Genistein	MIF	Q9UBS5
				Genistein	HSD17B2	P43116
				Genistein	XDH	Q9Y2K7
				Genistein	PFKFB3	P41229
				Genistein	PTPRS	Q8TDU6
				Genistein	ABCB1	Q9UHC9
				Genistein	ALOX15	P47869
				Genistein	NOX4	#N/A
				Genistein	CBR1	P10275
				Genistein	IL2	Q9UJM8
				Genistein	PTGS1	P43088
				Genistein	SLC6A2	P18031
				Genistein	CA2	P80365
				Genistein	MAOB	Q9Y2Q3
				Genistein	ACHE	P09960
				Genistein	ALOX5	P00918
				Genistein	PON1	P00915
				Genistein	CA1	Q15466
				Genistein	CDK5R1	O75419
				Genistein	AKR1B1	P08575
				Genistein	TNKS2	P37231
				Genistein	TNKS	O43174
				Genistein	STS	P19793
				Genistein	FLT3	P13631
				Genistein	CCNB3	P10826
				Genistein	PTGS2	P10276
				Genistein	CDK6	O00519
				Genistein	SYK	O14746
				Genistein	GSK3B	P07148
				Genistein	ABCC1	Q9NR63
				Genistein	TTR	P48443
				Genistein	CSNK2A1	Q5NUL3
				Genistein	CFTR	P54289
				Genistein	CYP1B1	P28702
				Genistein	AKR1B10	P53985
				Genistein	IGFBP3	P16050
				Genistein	MCL1	P18054
				Genistein	SNCA	P35408
				Genistein	PARP1	P23415
				Genistein	TLR9	P34913
				Genistein	CRHR1	P33527
				Genistein	PPARA	P08183
				Genistein	PTPN1	P36544
				Genistein	PLAT	P47712
				Genistein	F10	O14684
				Genistein	PLAU	O00767
				Genistein	PIM1	#N/A
				Genistein	AURKB	P41594
				Genistein	CA3	P00747
				Genistein	CA6	P41595
				Genistein	CA14	Q92753
				Genistein	CA9	P28482
				Genistein	CA13	P35398
				Genistein	CA5A	Q9Y5Y4
				Genistein	ARG1	P20701
				Genistein	IGFBP6	P21731
				Genistein	IGFBP4	P41235
				Genistein	IGFBP5	P08253
				Genistein	IGFBP2	Q04828
				Genistein	IGFBP1	P04035
				Genistein	BAD	Q13822
				Genistein	GLO1	P06401
				Genistein	APP	O75762
				Genistein	MMP9	P53582
				Genistein	MMP2	P02753
				Genistein	MMP12	P01275
				Genistein	CD38	P08842
				Genistein	TOP1	Q13258
				Psoralen	ACHE	P49810
				Psoralen	NFKB1	P20701
				Psoralen	CA7	P54619
				Psoralen	CA3	P10827
				Psoralen	CA6	P10828
				Psoralen	CA14	P08473
				Psoralen	CA4	P43115
				Psoralen	CA13	O75907
				Psoralen	CA5B	P18089
				Psoralen	CA5A	Q16539
				Psoralen	CA2	Q9H7Z7
				Psoralen	CA1	P01579
				Psoralen	CA12	P22301
				Psoralen	CA9	P19875
				Psoralen	MAOA	P05112
				Psoralen	CYP1A2	#N/A
				Psoralen	NQO1	P01584
				Psoralen	ESR1	P15090
				Psoralen	IFNG	P37231
				Psoralen	IL10	Q07869
				Psoralen	CXCL2	Q03181
				Psoralen	IL4	O14842
				Psoralen	AKT	P05413
				Psoralen	IL1B	P09917
				Berberine	ACHE	P23219
				Berberine	HTR2B	P21554
				Berberine	BCHE	O00519
				Berberine	ADRA2C	O14746
				Berberine	ADRA2B	Q01469
				Berberine	CHRM1	P07148
				Berberine	SIGMAR1	O00767
				Berberine	CYP2D6	P43116
				Berberine	SAE1	P11387
				Berberine	RAC1	Q8NER1
				Berberine	CDC42	P34995
				Berberine	RPS6KB1	O14684
				Berberine	AURKA	P18054
				Berberine	AURKB	P18031
				Berberine	CYP11B2	O00748
				Berberine	PRF1	P19793
				Berberine	GRIA1	Q9H7Z7
				Berberine	TBXAS1	P28702
				Berberine	HPGD	P48443
				Berberine	SLC1A3	P06746
				Berberine	GABRB3	P13631
				Berberine	GABRB3	P10826
				Berberine	GABRB3	P10276
				Berberine	PIM1	Q9Y5Y4
				Berberine	PIM2	P17706
				Berberine	MET	P16050
				Berberine	HTR3A	P12104
				Berberine	GRK5	Q92731
				Berberine	CYP11B1	P24557
				Berberine	IMPDH2	Q9NR63
				Berberine	PIK3CA	P47712
				Berberine	F3	P28845
				Berberine	CYP19A1	O75762
				Berberine	BCAT2	O43174
				Berberine	TRPM8	Q13258
				Berberine	ICAM1	P04035
				Berberine	SELE	Q00987
				Berberine	MAOB	P80365
				Berberine	PIK3CD	Q7Z2W7
				Berberine	PIK3CB	P35408
				Berberine	PIK3CG	Q9Y4D2
				Berberine	MAPKAPK2	Q15722
				Berberine	PARP10	P30304
				Berberine	CHEK2	#N/A
				Berberine	CCNC	Q96S37
				Berberine	CDK8	P43119
				Berberine	MAPK10	P24723
				Berberine	AGPAT2	Q13133
				Berberine	TGM2	P51449
				Berberine	SCD	P34972
				Berberine	XBP1	P30556
				Berberine	TYMS	P53985
				Berberine	DHFR	P45452
				Berberine	GABRA2	P08254
				Berberine	ROCK1	P14780
				Berberine	PRKACA	P08253
				Berberine	CHRM4	P39900
				Berberine	JAK2	P22894
				Berberine	LCK	Q06124
				Berberine	CDK9	P41235
				Berberine	PTPN1	P02753
				Berberine	ALOX5AP	Q13822
				Berberine	CHEK1	P04637
				Berberine	KIT	P35228
				Berberine	SRC	P03372
				Berberine	MKNK1	P04150
				Berberine	IKBKB	P23946
				Berberine	MAPK14	P08311
				Berberine	LRRK2	P41595
				Berberine	ROCK2	Q92753
				Berberine	ATR	P28482
				Berberine	AOC3	Q8TDS5
				Berberine	GRK3	P20701
				Berberine	PLK1	P32238
				Berberine	GRK2	P06401
				Berberine	NPY5R	P18089
				Berberine	MAP4K4	Q16539
				Berberine	NTRK1	Q5NUL3
				Berberine	ABL1	P30305
				Berberine	CDK1	P35354
				Berberine	NR3C2	P29350
				Berberine	PGR	P20292
				Berberine	DRD4	Q08499
				Berberine	PTGS2	P27815
				Berberine	DRD3	Q07343
				Berberine	CDK2	Q08493
				Berberine	CDK4	P12821
				Berberine	SIRT2	Q14145
				Berberine	ADORA2A	P54619
				Berberine	ADORA3	P49354
				Berberine	GRM5	P08235
				Berberine	QPCT	P15121
				Berberine	CSF1R	O60218
				Berberine	CNR2	P06241
				Berberine	CBFB	P00533
				Berberine	HSD17B1	P00918
				Berberine	PNMT	P00915
				Berberine	PARP2	P23280
				Berberine	PTGES	P16083
				Berberine	RPS27	O43570
				Neochlorogenic acid	ADRA2A	Q9Y2D0
				Neochlorogenic acid	ADRA2B	P35218
				Neochlorogenic acid	ADRA1A	Q9Y2R2
				Neochlorogenic acid	SLC6A4	P22748
				Neochlorogenic acid	TAAR1	Q16790
				Neochlorogenic acid	SLC6A3	P07451
				Neochlorogenic acid	SLC6A2	P08069
				Neochlorogenic acid	HTR2A	Q96GD4
				Neochlorogenic acid	ANPEP	P01579
				Neochlorogenic acid	HTR3A	P22301
				Neochlorogenic acid	SLC18A2	P19875
				Neochlorogenic acid	CACNA2D1	P05112
				Neochlorogenic acid	KDM1A	#N/A
				Neochlorogenic acid	MAOA	P01584
				Neochlorogenic acid	MAOB	P43166
				Neochlorogenic acid	DRD2	O43570
				Neochlorogenic acid	PNMT	P22748
				Neochlorogenic acid	HTR1D	Q16678
				Neochlorogenic acid	IFNG	P11511
				Neochlorogenic acid	IL10	P23219
				Neochlorogenic acid	CXCL2	P33527
				Neochlorogenic acid	IL4	P14061
				Neochlorogenic acid	AKT	P04278
				Neochlorogenic acid	IL1B	P16152
				Norephedrine	AKR1B1	Q92731
				Norephedrine	CDK5R1	P03372
				Norephedrine	XDH	P27338
				Norephedrine	MAOA	P59538
				Norephedrine	FLT3	P30542
				Norephedrine	CA2	P0DMS8
				Norephedrine	CCNB3	Q9UNQ0
				Norephedrine	ALOX5	P45452
				Norephedrine	ADORA1	P42330
				Norephedrine	CA7	P39900
				Norephedrine	GLO1	P04054
				Norephedrine	APP	P06870
				Norephedrine	SYK	P20151
				Norephedrine	GSK3B	P05067
				Norephedrine	PARP1	P41594
				Norephedrine	TTR	P23141
				Norephedrine	MMP9	P37231
				Norephedrine	CA12	O00748
				Norephedrine	MMP2	P10636
				Norephedrine	CA4	P00918
				Norephedrine	MMP12	P00915
				Norephedrine	CD38	P56817
				Norephedrine	CYP1B1	P06746
				Norephedrine	ABCG2	Q15078
				Norephedrine	AKR1B10	P10721
				Norephedrine	TNKS2	P12931
				Norephedrine	TNKS	P35968
				Norephedrine	TOP1	P11362
				Norephedrine	ARG1	P08581
				Norephedrine	PTPRS	P14555
				Norephedrine	ABCC1	P39877
				Norephedrine	HSD17B1	O15496
				Norephedrine	ACHE	P25101
				Norephedrine	CDK6	P37840
				Norephedrine	ABCB1	P23280
				Norephedrine	HSD17B2	P35218
				Norephedrine	CYP19A1	P36544
				Norephedrine	ESR2	Q13627
				Norephedrine	ADORA2A	Q16790
				Norephedrine	CSNK2A1	P08183
				Norephedrine	ALOX15	P22303
				Norephedrine	ALOX12	P07451
				Norephedrine	ESR1	Q8N1Q1
				Norephedrine	PTGS2	Q9Y2D0
				Norephedrine	CFTR	Q12809
				Norephedrine	AMY1A	Q11203
				Norephedrine	GRK6	Q11130
				Norephedrine	CA1	P22083
				Norephedrine	CA9	P19793
				Norephedrine	CDK2	O14746
				Norephedrine	TERT	O14842
				Norephedrine	CDK1	Q9NPH5
				Norephedrine	TYR	P08253
				Norephedrine	AHR	P10415
				Norephedrine	ESRRA	P17936
				Norephedrine	GPR35	P06239
				Norephedrine	AVPR2	P43405
				Norephedrine	IGF1R	P15121
				Norephedrine	EGFR	Q16665
				Norephedrine	F2	P07858
				Norephedrine	PIM1	P16083
				Norephedrine	AURKB	P49759
				Norephedrine	DRD4	Q9Y463
				Norephedrine	MPO	P14780
				Norephedrine	PIK3R1	P08069
				Norephedrine	DAPK1	P06213
				Norephedrine	PYGL	P11926
				Norephedrine	SRC	P31749
				Norephedrine	PTK2	P11387
				Norephedrine	KDR	P43166
				Norephedrine	MMP13	P00915
				Norephedrine	MMP3	O43570
				Norephedrine	CA3	Q16790
				Norephedrine	PLK1	Q8N1Q1
				Norephedrine	CA6	P00533
				Norephedrine	PKN1	P00918
				Norephedrine	CA14	Q9ULX7
				Norephedrine	MET	Q14534
				Norephedrine	NEK2	P00390
				Norephedrine	CXCR1	P21397
				Norephedrine	CAMK2B	Q9HC97
				Norephedrine	ALK	P35916
				Norephedrine	AKT1	P06213
				Norephedrine	NEK6	Q02763
				Norephedrine	PLA2G1B	P0DMV8
				Norephedrine	CA5A	O60285
				Norephedrine	BACE1	P09769
				Norephedrine	AXL	P07948
				Norephedrine	NUAK1	P12931
				Norephedrine	AKR1C2	P35968
				Norephedrine	AKR1C1	P24941
				Norephedrine	AKR1C3	P16152
				Norephedrine	AKR1C4	P15056
				Norephedrine	CA13	P08069
				Norephedrine	AKR1A1	Q96GD4
				Norephedrine	PFKFB3	Q05397
				Norephedrine	PLG	P08581
				Norephedrine	KDM4E	P22303
				Norephedrine	AR	P68400
				Norephedrine	IFNG	P04626
				Norephedrine	IL10	P22748
				Norephedrine	CXCL2	P49841
				Norephedrine	IL4	P09619
				Norephedrine	AKT	P47989
				Norephedrine	IL1B	P15121
				Luteolin	ERN1	P14920
				Luteolin	CA2	O14965
				Luteolin	CA7	P63316
				Luteolin	CA1	P54760
				Luteolin	IFNG	P09917
				Luteolin	IL10	P56817
				Luteolin	CXCL2	P24385
				Luteolin	IL4	P41279
				Luteolin	AKT	P02144
				Luteolin	IL1B	P43250
				Luteolin	CA5A	P31749
				Luteolin	CDC25B	P05177
				Luteolin	PTPRC	P23280
				Luteolin	EP300	P35218
				Luteolin	TTR	P18440
				Luteolin	NAT1	P27338
				Luteolin	ALPG	Q9NZ45
				Luteolin	PLAA	P10696
				Luteolin	AKR1C3	Q9Y263
				Luteolin	MMP1	Q04828
				Vanillin	IFNG	P32320
				Vanillin	IL10	P00813
				Vanillin	CXCL2	P11217
				Vanillin	IL4	P04183
				Vanillin	AKT	P04818
				Vanillin	IL1B	P30542
				Vanillin	CXCL8	O00142
				Vanillin	CPA1	Q15077
				Vanillin	PTGDR2	O15294
				Vanillin	GPR17	P06865
				Vanillin	FBP1	P07686
				Vanillin	CA12	O60502
				Vanillin	CA9	P00918
				Vanillin	AKR1B1	O43570
				Vanillin	HSD11B1	Q16790
				Vanillin	FOLH1	P51582
				Vanillin	ESR1	P41231
				Vanillin	HSD17B3	P04066
				3-Phenyllactic acid	FABP4	P29274
				3-Phenyllactic acid	PPARA	P00915
				3-Phenyllactic acid	FABP3	Q92820
				3-Phenyllactic acid	FABP5	P55263
				3-Phenyllactic acid	PPARD	P06737
				3-Phenyllactic acid	FABP2	P11216
				3-Phenyllactic acid	FFAR1	P27487
				3-Phenyllactic acid	SLC22A6	P18031
				3-Phenyllactic acid	CDC25A	P17706
				3-Phenyllactic acid	HSD11B1	P09884
				3-Phenyllactic acid	AKR1B10	P04062
				3-Phenyllactic acid	POLB	B2RXH2
				3-Phenyllactic acid	VDR	P0DMS8
				3-Phenyllactic acid	NR1H4	P35372
				3-Phenyllactic acid	PHF8	P41143
				3-Phenyllactic acid	UGT2B7	P41145
				3-Phenyllactic acid	CYP19A1	Q96LA8
				3-Phenyllactic acid	SERPINA6	Q9NR22
				3-Phenyllactic acid	SHBG	Q99873
				3-Phenyllactic acid	HSD17B3	P46098
				3-Phenyllactic acid	G6PD	P05164
				3-Phenyllactic acid	GABBR1	P30411
				3-Phenyllactic acid	PTGER2	P23458
				3-Phenyllactic acid	KDM2A	Q04759
				3-Phenyllactic acid	KDM5C	P24864
				3-Phenyllactic acid	GPBAR1	Q12884
				3-Phenyllactic acid	NPC1L1	Q86TI2
				3-Phenyllactic acid	GABRA2	Q14680
				3-Phenyllactic acid	FNTA FNTB	P08173
				3-Phenyllactic acid	AR	P98170
				3-Phenyllactic acid	HAO1	Q13490
				3-Phenyllactic acid	PTGFR	Q99720
				3-Phenyllactic acid	PTPN1	P68400
				3-Phenyllactic acid	HSD11B2	P19784
				3-Phenyllactic acid	GSTK1	P08912
				3-Phenyllactic acid	LTA4H	O75116
				3-Phenyllactic acid	CA2	Q13464
				3-Phenyllactic acid	CA1	P31391
				3-Phenyllactic acid	NR0B2	P52333
				3-Phenyllactic acid	CDC45	O60674
				3-Phenyllactic acid	PTPRC	Q99705
				3-Phenyllactic acid	PPARG	P29597
				3-Phenyllactic acid	CYP26A1	P35367
				3-Phenyllactic acid	RXRA	P09960
				3-Phenyllactic acid	RARG	Q96KB5
				3-Phenyllactic acid	RARB	Q9H3N8
				3-Phenyllactic acid	RARA	Q9Y233
				3-Phenyllactic acid	FAAH	P24723
				3-Phenyllactic acid	TERT	P49841
				3-Phenyllactic acid	FABP1	P07333
				3-Phenyllactic acid	CYP26B1	P27338
				3-Phenyllactic acid	RXRG	P43681
				3-Phenyllactic acid	FFAR4	P48147
				3-Phenyllactic acid	CACNA2D1	P30939
				3-Phenyllactic acid	RXRB	P30419
				3-Phenyllactic acid	SLC16A1	P50406
				3-Phenyllactic acid	ALOX15	P21397
				3-Phenyllactic acid	ALOX12	P19793
				3-Phenyllactic acid	PTGER4	P45983
				3-Phenyllactic acid	GLRA1	O75116
				3-Phenyllactic acid	EPHX2	P15559
				3-Phenyllactic acid	ABCC1	P42345
				3-Phenyllactic acid	ABCB1	P48736
				3-Phenyllactic acid	CHRNA7	P42336
				3-Phenyllactic acid	PLA2G4A	P29475
				3-Phenyllactic acid	PTGES	Q06187
				3-Phenyllactic acid	SCD	O15530
				3-Phenyllactic acid	SAE1 UBA2	P31749
				3-Phenyllactic acid	GRM5	O60341
				3-Phenyllactic acid	PLG	O14757
				3-Phenyllactic acid	HTR2B	P11511
				3-Phenyllactic acid	RORB	Q15465
				3-Phenyllactic acid	MAPK1	Q16850
				3-Phenyllactic acid	RORA	P22303
				3-Phenyllactic acid	PTGDR2	P01579
				3-Phenyllactic acid	ITGAL	P22301
				3-Phenyllactic acid	TBXA2R	P19875
				3-Phenyllactic acid	HNF4A	P05112
				3-Phenyllactic acid	MMP2	#N/A
				3-Phenyllactic acid	AKR1C1	P01584
				3-Phenyllactic acid	HMGCR	P00918
				3-Phenyllactic acid	ENPP2	P43166
				3-Phenyllactic acid	PGR	P00915
				3-Phenyllactic acid	TRPA1	P07451
				3-Phenyllactic acid	METAP1	P23280
				3-Phenyllactic acid	RBP4	O43570
				3-Phenyllactic acid	GCG	Q9ULX7
				3-Phenyllactic acid	STS	Q16790
				3-Phenyllactic acid	PTGDR	P35218
				3-Phenyllactic acid	PSEN2	P22748
				3-Phenyllactic acid	ITGAL	Q8N1Q1
				3-Phenyllactic acid	PRKAG1	Q9Y2D0
				3-Phenyllactic acid	THRA	Q11130
				3-Phenyllactic acid	THRB	P51580
				3-Phenyllactic acid	MME	P42330
				3-Phenyllactic acid	PTGER3	Q9H4B7
				3-Phenyllactic acid	DGAT1	P09884
				3-Phenyllactic acid	ADRA2B	P06746
				3-Phenyllactic acid	MAPK14	Q14534
				3-Phenyllactic acid	PTGES2	O60502
[truncated: 469 more rows]
