# Supplementary material for: Yangke powder alleviates OVA-induced allergic asthma by inhibiting the PI3K/AKT/NF-κB signaling pathway
Source: Chin Med. 2025 May 26;20:69. doi: 10.1186/s13020-025-01125-x (PMC12105270; doi:10.1186/s13020-025-01125-x)
Supplement: Supplementary file 6 — Additional file 6 [file 13020_2025_1125_MOESM6_ESM.xlsx]

## Sheet: Sheet1
ID	Description	GeneRatio	BgRatio	pvalue	p.adjust	qvalue	geneID	Count
DOID:10534	stomach cancer	22/89	416/10312	4.06935e-12	2.21053e-09	6.68522e-10	AKR1B1/PTGS2/KDM4C/EGFR/SETD2/EZH2/DNMT3B/HK2/DRD2/CASP3/XDH/CASP6/CASP7/CASP1/POLB/TYMS/MAPK14/IL2/KDM5A/IL10/CXCL8/IL1B	22
DOID:0050338	primary bacterial infectious disease	19/89	295/10312	4.92322e-12	2.21053e-09	6.68522e-10	VEGFA/PTGS2/EGFR/P2RY1/IDO1/ACHE/ALOX5/ABCB1/CD38/PTPN22/CASP1/MAPK14/TNF/IL2/IFNG/IL10/CXCL8/IL4/IL1B	19
DOID:1398	parasitic infectious disease	16/89	208/10312	2.03426e-11	6.08921e-09	1.84154e-09	VEGFA/PTGS2/P2RY1/CASP3/HPRT1/ABCB1/PTPN22/MAPK14/TNF/IL2/CAPN1/IFNG/IL10/CXCL8/IL4/IL1B	16
DOID:26	pancreas disease	15/89	196/10312	9.92406e-11	9.91885e-09	2.99972e-09	VEGFA/KIT/PTGS2/CASP3/XDH/CASP1/AMY2A/ALDH2/TNF/SELP/IFNG/IL10/CXCL8/CXCL2/IL1B	15
DOID:11077	brucellosis	1989-09-01	45/10312	1.20847e-10	9.91885e-09	2.99972e-09	VEGFA/ABCB1/PTPN22/TNF/IFNG/IL10/CXCL8/IL4/IL1B	9
DOID:399	tuberculosis	15/89	201/10312	1.41914e-10	9.91885e-09	2.99972e-09	EGFR/P2RY1/IDO1/ALOX5/ABCB1/PTPN22/CASP1/MAPK14/TNF/IL2/IFNG/IL10/CXCL8/IL4/IL1B	15
DOID:219	colon cancer	20/89	403/10312	1.43207e-10	9.91885e-09	2.99972e-09	VEGFA/PTGS2/EGFR/EZH2/DNMT3B/ACHE/CASP3/ABCB1/CASP6/CASP7/CASP8/TYMS/MAPK14/TNF/SELP/IFNG/IL10/CXCL8/CXCL2/IL1B	20
DOID:104	bacterial infectious disease	19/89	359/10312	1.49527e-10	9.91885e-09	2.99972e-09	VEGFA/PTGS2/EGFR/P2RY1/IDO1/ACHE/ALOX5/ABCB1/CD38/PTPN22/CASP1/MAPK14/TNF/IL2/IFNG/IL10/CXCL8/IL4/IL1B	19
DOID:2957	pulmonary tuberculosis	1989-11-01	86/10312	1.5155e-10	9.91885e-09	2.99972e-09	EGFR/IDO1/ALOX5/ABCB1/PTPN22/TNF/IFNG/IL10/CXCL8/IL4/IL1B	11
DOID:5517	stomach carcinoma	15/89	202/10312	1.52252e-10	9.91885e-09	2.99972e-09	PTGS2/KDM4C/EGFR/DNMT3B/HK2/DRD2/CASP3/CASP1/POLB/TYMS/MAPK14/KDM5A/IL10/CXCL8/IL1B	15
DOID:974	upper respiratory tract disease	15/89	202/10312	1.52252e-10	9.91885e-09	2.99972e-09	VEGFA/EGFR/CASP3/ALOX5/NOX4/ABCB1/CASP1/TNF/IL2/SELP/IFNG/IL10/CXCL8/IL4/IL1B	15
DOID:11934	head and neck cancer	17/89	276/10312	1.52525e-10	9.91885e-09	2.99972e-09	VEGFA/PTGS2/KDM4C/EGFR/DNMT3B/ANPEP/RPS6KA3/CASP3/CASP8/ENPEP/ALDH2/TYMS/TNF/IL2/EGLN1/IFNG/IL10	17
DOID:3388	periodontal disease	14/89	169/10312	1.54364e-10	9.91885e-09	2.99972e-09	VEGFA/PTGS2/CASP3/ABCB1/CASP7/ALDH2/TNF/IL2/IFNG/IL10/CXCL8/CXCL2/IL4/IL1B	14
DOID:12603	acute leukemia	16/89	238/10312	1.54637e-10	9.91885e-09	2.99972e-09	VEGFA/DHFR/EGFR/DOT1L/KMT2A/DNMT1/EZH2/HK1/ABCB1/CASP8/TYMS/IL2/IFNG/IL10/CXCL8/IL4	16
DOID:5520	head and neck squamous cell carcinoma	15/89	208/10312	2.30279e-10	1.3786e-08	4.16925e-09	VEGFA/PTGS2/EGFR/DNMT3B/ANPEP/RPS6KA3/CASP3/CASP8/ENPEP/ALDH2/TYMS/IL2/EGLN1/IFNG/IL10	15
DOID:326	ischemia	21/89	464/10312	2.52315e-10	1.41612e-08	4.28272e-09	VEGFA/KIT/AKR1B1/PTGS2/ADORA1/DRD2/CASP3/ALOX5/XDH/ABCB1/CD38/CASP6/CASP7/CASP8/MAPK14/TNF/EGLN1/SELP/IL10/CXCL8/IL1B	21
DOID:2789	parasitic protozoa infectious disease	14/89	178/10312	3.0873e-10	1.62967e-08	4.92856e-09	VEGFA/PTGS2/P2RY1/HPRT1/ABCB1/PTPN22/TNF/IL2/CAPN1/IFNG/IL10/CXCL8/IL4/IL1B	14
DOID:824	periodontitis	13/89	147/10312	3.2666e-10	1.62967e-08	4.92856e-09	VEGFA/PTGS2/CASP3/CASP7/ALDH2/TNF/IL2/IFNG/IL10/CXCL8/CXCL2/IL4/IL1B	13
DOID:2841	asthma	18/89	333/10312	3.48033e-10	1.64491e-08	4.97466e-09	VEGFA/PTGS2/ADORA1/EGFR/CARM1/PRMT1/IDO1/ALOX5/XDH/ABCB1/CASP1/TNF/IL2/IFNG/IL10/CXCL8/IL4/IL1B	18
DOID:3082	interstitial lung disease	16/89	254/10312	4.06053e-10	1.82318e-08	5.51377e-09	VEGFA/KIT/PTGS2/EHMT2/EGFR/SETD2/ALOX5/NOX4/CASP8/TNF/IL2/IFNG/IL10/CXCL8/IL4/IL1B	16
DOID:1520	colon carcinoma	15/89	218/10312	4.45619e-10	1.90555e-08	5.76289e-09	VEGFA/PTGS2/EGFR/DNMT3B/ABCB1/CASP6/CASP8/TYMS/MAPK14/TNF/SELP/IFNG/CXCL8/CXCL2/IL1B	15
DOID:0060005	autoimmune disease of endocrine system	1989-12-01	122/10312	4.78706e-10	1.95399e-08	5.90938e-09	VEGFA/PTGS2/DNMT1/PTPN22/CASP8/TNF/IL2/IFNG/IL10/CXCL8/IL4/IL1B	12
DOID:4989	pancreatitis	14/89	185/10312	5.15237e-10	2.01166e-08	6.0838e-09	VEGFA/KIT/PTGS2/CASP3/XDH/AMY2A/ALDH2/TNF/SELP/IFNG/IL10/CXCL8/CXCL2/IL1B	14
DOID:1176	bronchial disease	18/89	344/10312	5.8916e-10	2.19746e-08	6.64569e-09	VEGFA/PTGS2/ADORA1/EGFR/CARM1/PRMT1/IDO1/ALOX5/XDH/ABCB1/CASP1/TNF/IL2/IFNG/IL10/CXCL8/IL4/IL1B	18
DOID:12365	malaria	1989-12-01	125/10312	6.36235e-10	2.19746e-08	6.64569e-09	VEGFA/PTGS2/P2RY1/HPRT1/ABCB1/TNF/IL2/CAPN1/IFNG/IL10/IL4/IL1B	12
DOID:289	endometriosis	1989-12-01	125/10312	6.36235e-10	2.19746e-08	6.64569e-09	VEGFA/PTGS2/DNMT1/EZH2/DNMT3B/PTPN22/TNF/IFNG/IL10/CXCL8/IL4/IL1B	12
DOID:9744	type 1 diabetes mellitus	14/89	192/10312	8.41503e-10	2.79878e-08	8.46424e-09	EGFR/DNMT3B/ACHE/CASP3/CD38/PTPN22/ALDH2/TNF/IL2/IFNG/IL10/CXCL8/IL4/IL1B	14
DOID:1542	head and neck carcinoma	16/89	269/10312	9.43762e-10	3.02678e-08	9.15378e-09	VEGFA/PTGS2/EGFR/DNMT3B/ANPEP/RPS6KA3/CASP3/CASP8/ENPEP/ALDH2/TYMS/TNF/IL2/EGLN1/IFNG/IL10	16
DOID:1115	sarcoma	14/89	205/10312	1.98677e-09	5.95226e-08	1.80012e-08	VEGFA/KIT/PTGS2/EGFR/KMT2A/ANPEP/ABCB1/CASP8/ALDH2/MAPK14/TNF/CXCL8/IL4/IL1B	14
DOID:345	uterine disease	1989-10-01	83/10312	1.98851e-09	5.95226e-08	1.80012e-08	VEGFA/PTGS2/DNMT1/DNMT3B/CASP3/CASP6/CASP7/TNF/IL10/CXCL8	10
DOID:9743	diabetic neuropathy	1989-09-01	61/10312	2.11375e-09	6.12307e-08	1.85178e-08	VEGFA/AKR1B1/PTGS2/CASP3/ALDH2/MAPK14/TNF/IFNG/IL1B	9
DOID:11054	urinary bladder cancer	15/89	246/10312	2.386e-09	6.69571e-08	2.02496e-08	VEGFA/KIT/PTGS2/EGFR/DNMT1/EZH2/DNMT3B/HK1/CASP3/XDH/TYMS/IL2/IFNG/CXCL8/IL1B	15
DOID:0080599	Coronavirus infectious disease	1989-12-01	143/10312	3.02643e-09	8.23557e-08	2.49065e-08	VEGFA/EGFR/ANPEP/CASP3/TNF/IL2/IFNG/IL10/CXCL8/CXCL2/IL4/IL1B	12
DOID:4481	allergic rhinitis	1989-11-01	117/10312	4.32775e-09	1.14303e-07	3.45684e-08	VEGFA/EGFR/NOX4/ABCB1/TNF/IL2/IFNG/IL10/CXCL8/IL4/IL1B	11
DOID:1884	viral hepatitis	1989-06-01	18/10312	5.95314e-09	1.52741e-07	4.61928e-08	TNF/IL2/IFNG/IL10/CXCL8/IL4	6
DOID:4483	rhinitis	1989-12-01	156/10312	8.17838e-09	2.04005e-07	6.16966e-08	VEGFA/EGFR/NOX4/ABCB1/CASP1/TNF/IL2/IFNG/IL10/CXCL8/IL4/IL1B	12
DOID:2163	nasal cavity disease	1989-12-01	157/10312	8.79371e-09	2.13426e-07	6.45456e-08	VEGFA/EGFR/NOX4/ABCB1/CASP1/TNF/IL2/IFNG/IL10/CXCL8/IL4/IL1B	12
DOID:5295	intestinal disease	18/89	417/10312	1.24793e-08	2.87412e-07	8.69211e-08	VEGFA/KIT/PTGS2/EGFR/IDO1/ACHE/CASP3/ABCB1/PTPN22/MAPK14/TNF/IL2/SELP/IFNG/IL10/CXCL8/IL4/IL1B	18
DOID:0060100	musculoskeletal system cancer	19/89	468/10312	1.24823e-08	2.87412e-07	8.69211e-08	IMPDH2/VEGFA/KIT/PTGS2/DHFR/EGFR/SETD2/EZH2/CASP3/ABCB1/CASP8/NEU2/MAPK14/TNF/CAPN1/FOLR1/CXCL8/IL4/IL1B	19
DOID:883	parasitic helminthiasis infectious disease	1989-08-01	53/10312	1.4437e-08	3.24111e-07	9.80196e-08	VEGFA/CASP3/MAPK14/TNF/IL2/IFNG/IL10/IL4	8
DOID:8577	ulcerative colitis	1989-11-01	132/10312	1.55439e-08	3.4045e-07	1.02961e-07	VEGFA/PTGS2/IDO1/ABCB1/TNF/SELP/IFNG/IL10/CXCL8/IL4/IL1B	11
DOID:12361	Graves' disease	1989-10-01	103/10312	1.67631e-08	3.58411e-07	1.08393e-07	VEGFA/DNMT1/PTPN22/CASP8/TNF/IL2/IFNG/IL10/CXCL8/IL1B	10
DOID:8692	myeloid leukemia	15/89	285/10312	1.76344e-08	3.68271e-07	1.11375e-07	VEGFA/KIT/KMT2A/DNMT1/EZH2/DNMT3B/IDO1/ABCB1/CASP6/CASP8/TYMS/IFNG/IL10/CXCL8/IL1B	15
DOID:2825	nose disease	1989-12-01	168/10312	1.88943e-08	3.85124e-07	1.16472e-07	VEGFA/EGFR/NOX4/ABCB1/CASP1/TNF/IL2/IFNG/IL10/CXCL8/IL4/IL1B	12
DOID:47	prostate disease	1989-08-01	55/10312	1.95564e-08	3.85124e-07	1.16472e-07	PTGS2/EGFR/DNMT3B/CASP6/CASP1/IL10/CXCL2/IL1B	8
DOID:8552	chronic myeloid leukemia	1989-09-01	78/10312	1.9728e-08	3.85124e-07	1.16472e-07	VEGFA/KIT/DNMT1/EZH2/DNMT3B/ABCB1/CASP6/IL10/IL1B	9
DOID:9408	acute myocardial infarction	1989-10-01	105/10312	2.02131e-08	3.86199e-07	1.16797e-07	VEGFA/PTGS2/CASP3/CASP7/TNF/F10/SELP/IFNG/IL10/IL1B	10
DOID:0080600	COVID-19	1989-09-01	82/10312	3.08242e-08	5.47903e-07	1.657e-07	VEGFA/TNF/IL2/IFNG/IL10/CXCL8/CXCL2/IL4/IL1B	9
DOID:201	connective tissue cancer	17/89	392/10312	3.1481e-08	5.47903e-07	1.657e-07	IMPDH2/VEGFA/KIT/PTGS2/DHFR/EGFR/SETD2/EZH2/CASP3/ABCB1/CASP8/MAPK14/TNF/FOLR1/CXCL8/IL4/IL1B	17
DOID:12894	Sjogren's syndrome	1989-10-01	110/10312	3.17271e-08	5.47903e-07	1.657e-07	XDH/PTPN22/CASP8/TNF/IL2/SELP/IFNG/IL10/IL4/IL1B	10
DOID:3021	acute kidney failure	1989-10-01	110/10312	3.17271e-08	5.47903e-07	1.657e-07	PTGS2/EGFR/ALOX5/XDH/CASP1/TNF/CAPN1/EGLN1/IL10/IL1B	10
DOID:8778	Crohn's disease	1989-10-01	110/10312	3.17271e-08	5.47903e-07	1.657e-07	VEGFA/PTGS2/IDO1/ABCB1/PTPN22/TNF/IFNG/IL10/CXCL8/IL4	10
DOID:13241	Behcet's disease	1989-10-01	113/10312	4.11294e-08	6.93846e-07	2.09838e-07	VEGFA/ABCB1/PTPN22/TNF/IL2/IFNG/IL10/CXCL8/IL4/IL1B	10
DOID:3083	chronic obstructive pulmonary disease	15/89	304/10312	4.17235e-08	6.93846e-07	2.09838e-07	VEGFA/PTGS2/EGFR/CASP3/XDH/CASP8/MAPK14/TNF/IL2/SELP/IFNG/IL10/CXCL8/IL4/IL1B	15
DOID:2320	obstructive lung disease	15/89	305/10312	4.35807e-08	7.11554e-07	2.15193e-07	VEGFA/PTGS2/EGFR/CASP3/XDH/CASP8/MAPK14/TNF/IL2/SELP/IFNG/IL10/CXCL8/IL4/IL1B	15
DOID:0050589	inflammatory bowel disease	14/89	262/10312	4.59716e-08	7.37187e-07	2.22945e-07	VEGFA/PTGS2/EGFR/IDO1/ABCB1/PTPN22/TNF/IL2/SELP/IFNG/IL10/CXCL8/IL4/IL1B	14
DOID:12662	paracoccidioidomycosis	1989-05-01	13/10312	5.21108e-08	8.20973e-07	2.48284e-07	TNF/IFNG/IL10/IL4/IL1B	5
DOID:1508	candidiasis	1989-06-01	25/10312	5.41071e-08	8.37728e-07	2.53351e-07	PTPN22/MAPK14/IFNG/IL10/CXCL8/IL4	6
DOID:403	mouth disease	14/89	266/10312	5.55834e-08	8.45998e-07	2.55852e-07	VEGFA/PTGS2/CASP3/ABCB1/CASP7/ALDH2/TNF/IL2/IFNG/IL10/CXCL8/CXCL2/IL4/IL1B	14
DOID:986	alopecia areata	1989-07-01	42/10312	5.9294e-08	8.87433e-07	2.68383e-07	KDM4C/EHMT2/DNMT1/PTPN22/IL2/KDM5A/IFNG	7
DOID:1074	kidney failure	16/89	360/10312	6.0325e-08	8.88063e-07	2.68574e-07	VEGFA/PTGS2/EGFR/DRD2/ALOX5/HPRT1/XDH/ABCB1/CASP1/ALDH2/TNF/CAPN1/EGLN1/IL10/IL4/IL1B	16
DOID:2945	severe acute respiratory syndrome	1989-08-01	65/10312	7.55813e-08	1.09471e-06	3.31069e-07	ANPEP/CASP3/TNF/IL2/IFNG/IL10/CXCL8/CXCL2	8
DOID:9500	leukocyte disease	1989-10-01	121/10312	7.92395e-08	1.12948e-06	3.41584e-07	VEGFA/KIT/KMT2A/NQO2/TNF/IL2/IFNG/IL10/CXCL8/IL1B	10
DOID:9074	systemic lupus erythematosus	1989-12-01	192/10312	8.35215e-08	1.16306e-06	3.51741e-07	DNMT1/CASP3/PTPN22/POLB/KCNA3/TNF/IL2/SELP/IFNG/IL10/IL4/IL1B	12
DOID:0080639	bone sarcoma	14/89	275/10312	8.4186e-08	1.16306e-06	3.51741e-07	IMPDH2/VEGFA/KIT/PTGS2/DHFR/EGFR/EZH2/CASP3/ABCB1/CASP8/MAPK14/TNF/FOLR1/CXCL8	14
DOID:3347	osteosarcoma	13/89	233/10312	8.80286e-08	1.19434e-06	3.61199e-07	IMPDH2/VEGFA/KIT/PTGS2/DHFR/EGFR/EZH2/CASP3/CASP8/MAPK14/TNF/FOLR1/CXCL8	13
DOID:229	female reproductive system disease	17/89	421/10312	8.91098e-08	1.19434e-06	3.61199e-07	VEGFA/PTGS2/DNMT1/EZH2/DNMT3B/MGAM/DRD2/CASP3/PTPN22/CASP6/CASP7/TNF/IFNG/IL10/CXCL8/IL4/IL1B	17
DOID:0070004	myeloid neoplasm	16/89	371/10312	9.14819e-08	1.2081e-06	3.65361e-07	VEGFA/KIT/PTGS2/DNMT1/EZH2/HK1/ABCB1/CASP8/TYMS/TNF/SELP/IFNG/IL10/CXCL8/IL4/IL1B	16
DOID:1575	rheumatic disease	13/89	238/10312	1.12866e-07	1.42752e-06	4.31718e-07	VEGFA/PTGS2/CASP3/PTPN22/CASP8/MAPK14/TNF/IL2/SELP/IFNG/IL10/IL4/IL1B	13
DOID:418	systemic scleroderma	13/89	238/10312	1.12866e-07	1.42752e-06	4.31718e-07	VEGFA/PTGS2/CASP3/PTPN22/CASP8/MAPK14/TNF/IL2/SELP/IFNG/IL10/IL4/IL1B	13
DOID:419	scleroderma	13/89	238/10312	1.12866e-07	1.42752e-06	4.31718e-07	VEGFA/PTGS2/CASP3/PTPN22/CASP8/MAPK14/TNF/IL2/SELP/IFNG/IL10/IL4/IL1B	13
DOID:3770	pulmonary fibrosis	1989-12-01	198/10312	1.17134e-07	1.44091e-06	4.3577e-07	VEGFA/PTGS2/EHMT2/EGFR/SETD2/ALOX5/NOX4/TNF/IFNG/CXCL8/IL4/IL1B	12
DOID:8857	lupus erythematosus	1989-12-01	198/10312	1.17134e-07	1.44091e-06	4.3577e-07	DNMT1/CASP3/PTPN22/POLB/KCNA3/TNF/IL2/SELP/IFNG/IL10/IL4/IL1B	12
DOID:184	bone cancer	14/89	287/10312	1.42906e-07	1.73418e-06	5.24463e-07	IMPDH2/VEGFA/KIT/PTGS2/DHFR/EGFR/EZH2/CASP3/ABCB1/CASP8/MAPK14/TNF/FOLR1/CXCL8	14
DOID:3459	breast carcinoma	18/89	493/10312	1.61049e-07	1.92829e-06	5.83165e-07	CA12/VEGFA/KIT/PTGS2/EGFR/EZH2/DNMT3B/UPP1/CASP3/ABCB1/CASP8/KCNA3/MAPK14/NQO2/TNF/IFNG/CXCL8/IL1B	18
DOID:3326	purpura	1989-08-01	72/10312	1.70646e-07	2.01631e-06	6.09787e-07	VEGFA/DNMT3B/CASP3/PTPN22/SELP/IFNG/IL4/IL1B	8
DOID:0050292	primary systemic mycosis	1989-05-01	16/10312	1.73285e-07	2.01752e-06	6.10151e-07	TNF/IFNG/IL10/IL4/IL1B	5
DOID:11168	anogenital venereal wart	1989-06-01	30/10312	1.75241e-07	2.01752e-06	6.10151e-07	VEGFA/PTGS2/TNF/IL2/IL10/IL4	6
DOID:0050136	systemic mycosis	1989-08-01	73/10312	1.9031e-07	2.16327e-06	6.54229e-07	PTPN22/MAPK14/TNF/IFNG/IL10/CXCL8/IL4/IL1B	8
DOID:3070	high grade glioma	15/89	347/10312	2.35894e-07	2.64791e-06	8.00797e-07	KIT/PTGS2/EGFR/EZH2/SETDB1/CASP3/ABCB1/CASP8/KCNA3/TNF/IL2/IFNG/IL10/CXCL8/IL4	15
DOID:0060180	colitis	1989-11-01	172/10312	2.39112e-07	2.6509e-06	8.01702e-07	VEGFA/PTGS2/IDO1/ABCB1/TNF/SELP/IFNG/IL10/CXCL8/IL4/IL1B	11
DOID:2237	hepatitis	17/89	452/10312	2.46911e-07	2.70398e-06	8.17754e-07	VEGFA/PTGS2/EGFR/DNMT1/IDO1/ALOX5/PTPN22/CASP8/POLB/MAPK14/TNF/IL2/IFNG/IL10/CXCL8/IL4/IL1B	17
DOID:4960	bone marrow cancer	16/89	401/10312	2.64916e-07	2.85571e-06	8.63642e-07	VEGFA/KIT/PTGS2/DNMT1/EZH2/HK1/ABCB1/CASP8/TYMS/TNF/SELP/IFNG/IL10/CXCL8/IL4/IL1B	16
DOID:9538	multiple myeloma	14/89	302/10312	2.67127e-07	2.85571e-06	8.63642e-07	VEGFA/KIT/PTGS2/DNMT1/HK1/ABCB1/CASP8/TYMS/TNF/SELP/IFNG/IL10/IL4/IL1B	14
DOID:1883	hepatitis C	13/89	258/10312	2.87804e-07	3.04056e-06	9.19547e-07	VEGFA/PTGS2/EGFR/IDO1/PTPN22/CASP8/TNF/IL2/IFNG/IL10/CXCL8/IL4/IL1B	13
DOID:3213	demyelinating disease	13/89	259/10312	3.00911e-07	3.11397e-06	9.41747e-07	PTGS2/IDO1/ACHE/PTPN22/CASP1/KCNA3/TNF/IL2/IFNG/IL10/CXCL8/IL4/IL1B	13
DOID:9119	acute myeloid leukemia	1989-12-01	216/10312	3.02049e-07	3.11397e-06	9.41747e-07	VEGFA/KIT/KMT2A/DNMT1/EZH2/DNMT3B/IDO1/CASP8/TYMS/IL10/CXCL8/IL1B	12
DOID:5082	liver cirrhosis	15/89	354/10312	3.05155e-07	3.11397e-06	9.41747e-07	VEGFA/PTGS2/EGFR/DNMT1/IDO1/CASP3/PTPN22/ALDH2/TNF/SELP/IFNG/IL10/CXCL8/IL4/IL1B	15
DOID:2213	hemorrhagic disease	1989-08-01	78/10312	3.20521e-07	3.23402e-06	9.78053e-07	VEGFA/DNMT3B/CASP3/PTPN22/SELP/IFNG/IL4/IL1B	8
DOID:3310	atopic dermatitis	1989-11-01	183/10312	4.46652e-07	4.44662e-06	1.34478e-06	VEGFA/DNMT1/CASP3/CASP8/TNF/IL2/SELP/IFNG/IL10/IL4/IL1B	11
DOID:14654	prostatitis	1989-05-01	19/10312	4.51978e-07	4.44662e-06	1.34478e-06	PTGS2/DNMT3B/IL10/CXCL2/IL1B	5
DOID:4450	renal cell carcinoma	17/89	472/10312	4.55556e-07	4.44662e-06	1.34478e-06	VEGFA/KIT/PTGS2/KDM4C/EGFR/SETD2/EZH2/CASP3/ABCB1/CASP8/NEU3/TYMS/TNF/IL2/EGLN1/CXCL8/IL4	17
DOID:2151	malignant ovarian surface epithelial-stromal neoplasm	14/89	321/10312	5.60325e-07	5.3529e-06	1.61886e-06	VEGFA/KIT/PTGS2/EGFR/ANPEP/CASP3/ABCB1/CASP6/TYMS/MAPK14/TNF/FOLR1/IL10/CXCL8	14
DOID:4001	ovarian carcinoma	14/89	321/10312	5.60325e-07	5.3529e-06	1.61886e-06	VEGFA/KIT/PTGS2/EGFR/ANPEP/CASP3/ABCB1/CASP6/TYMS/MAPK14/TNF/FOLR1/IL10/CXCL8	14
DOID:12306	vitiligo	1989-08-01	85/10312	6.26367e-07	5.86323e-06	1.7732e-06	PTGS2/ACHE/PTPN22/TNF/IL2/IFNG/IL10/IL4	8
DOID:48	male reproductive system disease	14/89	324/10312	6.26804e-07	5.86323e-06	1.7732e-06	VEGFA/KIT/PTGS2/EGFR/P2RY1/DNMT3B/CASP3/CASP6/CASP1/TNF/IL10/CXCL8/CXCL2/IL1B	14
DOID:1040	chronic lymphocytic leukemia	1989-12-01	232/10312	6.50729e-07	6.02428e-06	1.8219e-06	VEGFA/PTGS2/DNMT3B/ANPEP/CD38/PTPN22/TNF/IL2/IFNG/CXCL8/IL4/IL1B	12
DOID:7147	ankylosing spondylitis	1989-08-01	86/10312	6.85786e-07	6.28404e-06	1.90046e-06	CA1/TNF/IL2/KDM5A/ERAP2/IFNG/IL10/IL1B	8
DOID:3042	allergic contact dermatitis	1989-11-01	192/10312	7.21577e-07	6.54521e-06	1.97945e-06	VEGFA/DNMT1/CASP3/CASP8/TNF/IL2/SELP/IFNG/IL10/IL4/IL1B	11
DOID:1247	blood coagulation disease	1989-12-01	235/10312	7.46243e-07	6.70126e-06	2.02664e-06	VEGFA/DNMT3B/CASP3/PTPN22/TNF/F10/SELP/IFNG/IL10/CXCL8/IL4/IL1B	12
DOID:865	vasculitis	1989-10-01	154/10312	7.62124e-07	6.77611e-06	2.04927e-06	VEGFA/ABCB1/PTPN22/TNF/IL2/IFNG/IL10/CXCL8/IL4/IL1B	10
DOID:2773	contact dermatitis	1989-11-01	195/10312	8.41787e-07	7.41103e-06	2.24129e-06	VEGFA/DNMT1/CASP3/CASP8/TNF/IL2/SELP/IFNG/IL10/IL4/IL1B	11
DOID:76	stomach disease	1989-08-01	89/10312	8.93813e-07	7.79266e-06	2.35671e-06	PTGS2/ALOX5/XDH/TNF/IL2/IL10/CXCL8/IL1B	8
DOID:8947	diabetic retinopathy	1989-10-01	158/10312	9.65032e-07	8.33268e-06	2.52002e-06	VEGFA/KIT/AKR1B1/EGFR/CASP3/TNF/IFNG/IL10/CXCL8/IL1B	10
DOID:9952	acute lymphoblastic leukemia	1989-10-01	159/10312	1.02259e-06	8.734e-06	2.64139e-06	DHFR/KMT2A/EZH2/HK1/ABCB1/CASP8/TYMS/IFNG/IL10/CXCL8	10
DOID:0060031	autoimmune disease of gastrointestinal tract	1989-09-01	123/10312	1.03794e-06	8.734e-06	2.64139e-06	VEGFA/PTPN22/TNF/IL2/IFNG/IL10/CXCL8/IL4/IL1B	9
DOID:2152	ovary epithelial cancer	14/89	338/10312	1.04069e-06	8.734e-06	2.64139e-06	VEGFA/KIT/PTGS2/EGFR/ANPEP/CASP3/ABCB1/CASP6/TYMS/MAPK14/TNF/FOLR1/IL10/CXCL8	14
DOID:14330	Parkinson's disease	15/89	392/10312	1.11578e-06	9.27748e-06	2.80576e-06	VEGFA/PTGS2/EGFR/DRD2/ACHE/CASP3/ABCB1/MAPK14/NQO2/TNF/CAPN1/IFNG/IL10/CXCL8/IL1B	15
DOID:2377	multiple sclerosis	1989-12-01	246/10312	1.21203e-06	9.98532e-06	3.01982e-06	IDO1/ACHE/PTPN22/CASP1/KCNA3/TNF/IL2/IFNG/IL10/CXCL8/IL4/IL1B	12
DOID:10113	trypanosomiasis	1989-06-01	41/10312	1.22984e-06	1.00399e-05	3.03634e-06	PTPN22/TNF/IFNG/IL10/CXCL8/IL4	6
DOID:2473	opportunistic mycosis	1989-07-01	65/10312	1.30324e-06	1.05434e-05	3.18859e-06	PTPN22/MAPK14/IFNG/IL10/CXCL8/IL4/IL1B	7
DOID:552	pneumonia	1989-10-01	164/10312	1.35776e-06	1.08863e-05	3.29232e-06	VEGFA/PTGS2/CASP6/TNF/IFNG/IL10/CXCL8/CXCL2/IL4/IL1B	10
DOID:0050848	obstructive sleep apnea	1989-06-01	42/10312	1.42493e-06	1.13237e-05	3.4246e-06	PTGS2/ADORA1/ABCB1/TNF/IL10/IL1B	6
DOID:13378	Kawasaki disease	1989-07-01	66/10312	1.44773e-06	1.14041e-05	3.4489e-06	VEGFA/CASP3/TNF/SELP/IL10/IL4/IL1B	7
DOID:2462	retinal vascular disease	1989-10-01	166/10312	1.51656e-06	1.18424e-05	3.58144e-06	VEGFA/KIT/AKR1B1/EGFR/CASP3/TNF/IFNG/IL10/CXCL8/IL1B	10
DOID:8924	autoimmune thrombocytopenic purpura	1989-05-01	24/10312	1.59688e-06	1.22564e-05	3.70666e-06	DNMT3B/PTPN22/IL2/IL10/IL4	5
DOID:8925	primary thrombocytopenia	1989-05-01	24/10312	1.59688e-06	1.22564e-05	3.70666e-06	DNMT3B/PTPN22/IL2/IL10/IL4	5
DOID:381	arthropathy	1989-08-01	97/10312	1.72928e-06	1.31601e-05	3.97997e-06	VEGFA/CA1/TNF/IL2/ERAP2/IFNG/IL10/IL1B	8
DOID:5041	esophageal cancer	1989-12-01	255/10312	1.76877e-06	1.32483e-05	4.00663e-06	VEGFA/PTGS2/KDM4C/EHMT1/EHMT2/EGFR/EZH2/DNMT3B/CASP8/IL10/CXCL8/CXCL2	12
DOID:6590	spondylitis	1989-07-01	68/10312	1.77719e-06	1.32483e-05	4.00663e-06	CA1/TNF/IL2/ERAP2/IFNG/IL10/IL1B	7
DOID:0060071	pre-malignant neoplasm	1989-10-01	169/10312	1.78513e-06	1.32483e-05	4.00663e-06	VEGFA/PTGS2/CARM1/SUV39H1/CASP3/ALOX5/CASP6/CASP8/CASP1/IL1B	10
DOID:750	peptic ulcer disease	1989-08-01	98/10312	1.86984e-06	1.37633e-05	4.16238e-06	VEGFA/PTGS2/CASP3/TNF/IL2/IL10/CXCL8/IL1B	8
DOID:0060050	autoimmune disease of blood	1989-05-01	25/10312	1.98257e-06	1.43577e-05	4.34213e-06	DNMT3B/PTPN22/IL2/IL10/IL4	5
DOID:10459	common cold	1989-05-01	25/10312	1.98257e-06	1.43577e-05	4.34213e-06	ALOX5/SELP/IL10/CXCL8/IL1B	5
DOID:0050890	synucleinopathy	15/89	411/10312	2.01527e-06	1.44777e-05	4.37843e-06	VEGFA/PTGS2/EGFR/DRD2/ACHE/CASP3/ABCB1/MAPK14/NQO2/TNF/CAPN1/IFNG/IL10/CXCL8/IL1B	15
DOID:4780	anti-basement membrane glomerulonephritis	1989-06-01	45/10312	2.16707e-06	1.50861e-05	4.56244e-06	MAPK14/TNF/SELP/IL10/IL4/IL1B	6
DOID:9808	Goodpasture syndrome	1989-06-01	45/10312	2.16707e-06	1.50861e-05	4.56244e-06	MAPK14/TNF/SELP/IL10/IL4/IL1B	6
DOID:1602	lymphadenitis	1989-07-01	70/10312	2.16716e-06	1.50861e-05	4.56244e-06	VEGFA/CASP3/TNF/SELP/IL10/IL4/IL1B	7
DOID:9942	lymph node disease	1989-07-01	70/10312	2.16716e-06	1.50861e-05	4.56244e-06	VEGFA/CASP3/TNF/SELP/IL10/IL4/IL1B	7
DOID:870	neuropathy	16/89	472/10312	2.31093e-06	1.59632e-05	4.82769e-06	VEGFA/AKR1B1/PTGS2/EGFR/DNMT1/HK1/CASP3/CASP7/CASP8/ALDH2/MAPK14/TNF/CAPN1/IFNG/IL10/IL1B	16
DOID:620	blood protein disease	1989-07-01	71/10312	2.38749e-06	1.63661e-05	4.94955e-06	VEGFA/KIT/PTGS2/HK1/TNF/SELP/IL1B	7
DOID:1107	esophageal carcinoma	1989-11-01	219/10312	2.63335e-06	1.79147e-05	5.41789e-06	VEGFA/PTGS2/KDM4C/EHMT1/EHMT2/EGFR/EZH2/DNMT3B/CASP8/IL10/CXCL8	11
DOID:13250	diarrhea	1989-06-01	47/10312	2.81762e-06	1.90243e-05	5.75344e-06	PTGS2/EGFR/ABCB1/TNF/IL10/CXCL8	6
DOID:0060084	cell type benign neoplasm	16/89	480/10312	2.87409e-06	1.92607e-05	5.82495e-06	VEGFA/PTGS2/EGFR/EZH2/DNMT3B/DRD2/CASP3/ALOX5/ABCB1/CASP8/ALDH2/TNF/IFNG/IL10/CXCL8/IL1B	16
DOID:10247	pleurisy	1989-05-01	27/10312	2.9718e-06	1.97679e-05	5.97835e-06	PTGS2/ALOX5/TNF/CXCL2/IL1B	5
DOID:526	human immunodeficiency virus infectious disease	1989-11-01	222/10312	3.0053e-06	1.98438e-05	6.00129e-06	PTGS2/IDO1/ABCB1/CASP8/TNF/IL2/SELP/IFNG/IL10/CXCL8/IL4	11
DOID:4905	pancreatic carcinoma	13/89	319/10312	3.15141e-06	2.06567e-05	6.24712e-06	VEGFA/KIT/PTGS2/EGFR/DNMT1/DNMT3B/TYMS/TNF/IFNG/IL10/CXCL8/IL4/IL1B	13
DOID:0050847	sleep apnea	1989-06-01	49/10312	3.61911e-06	2.3381e-05	7.07104e-06	PTGS2/ADORA1/ABCB1/TNF/IL10/IL1B	6
DOID:10223	dermatomyositis	1989-06-01	49/10312	3.61911e-06	2.3381e-05	7.07104e-06	VEGFA/TNF/IFNG/IL10/IL4/IL1B	6
DOID:3748	esophagus squamous cell carcinoma	1989-09-01	143/10312	3.65285e-06	2.34304e-05	7.08598e-06	PTGS2/KDM4C/EHMT1/EHMT2/EGFR/EZH2/DNMT3B/IL10/CXCL8	9
DOID:1564	fungal infectious disease	1989-08-01	111/10312	4.78948e-06	3.03202e-05	9.16962e-06	PTPN22/MAPK14/TNF/IFNG/IL10/CXCL8/IL4/IL1B	8
DOID:2394	ovarian cancer	15/89	441/10312	4.7945e-06	3.03202e-05	9.16962e-06	VEGFA/KIT/PTGS2/EGFR/ANPEP/CASP3/ABCB1/CASP6/CASP1/TYMS/MAPK14/TNF/FOLR1/IL10/CXCL8	15
DOID:1123	spondyloarthropathy	1989-07-01	79/10312	4.92166e-06	3.09067e-05	9.347e-06	CA1/TNF/IL2/ERAP2/IFNG/IL10/IL1B	7
DOID:12930	dilated cardiomyopathy	1989-11-01	235/10312	5.20326e-06	3.24481e-05	9.81316e-06	ADORA1/EGFR/DOT1L/ADRA2C/CASP3/CASP8/TNF/IFNG/IL10/CXCL2/IL1B	11
DOID:4029	gastritis	1989-07-01	80/10312	5.35614e-06	3.30185e-05	9.98566e-06	PTGS2/ALOX5/TNF/IL2/IL10/CXCL8/IL1B	7
DOID:3620	central nervous system cancer	1989-10-01	191/10312	5.36826e-06	3.30185e-05	9.98566e-06	VEGFA/PTGS2/KDM4C/EGFR/ANPEP/ACHE/CASP3/CASP8/IFNG/IL10	10
DOID:2030	anxiety disorder	1989-08-01	113/10312	5.47364e-06	3.34376e-05	1.01124e-05	KDM4C/DNMT3B/ADRA2A/DRD2/ACHE/IL2/IL10/CXCL8	8
DOID:0060116	sensory system cancer	1989-09-01	155/10312	7.07613e-06	4.26467e-05	1.28975e-05	VEGFA/KIT/CASP3/ABCB1/CASP8/POLA1/TYMS/IFNG/IL1B	9
DOID:2174	ocular cancer	1989-09-01	155/10312	7.07613e-06	4.26467e-05	1.28975e-05	VEGFA/KIT/CASP3/ABCB1/CASP8/POLA1/TYMS/IFNG/IL1B	9
DOID:9065	leishmaniasis	1989-05-01	32/10312	7.16531e-06	4.28964e-05	1.2973e-05	TNF/IFNG/IL10/CXCL8/IL4	5
DOID:8469	influenza	1989-08-01	118/10312	7.55542e-06	4.49322e-05	1.35887e-05	PTGS2/RPS6KA3/CASP3/CASP1/TNF/IFNG/IL10/CXCL8	8
DOID:10762	portal hypertension	1989-06-01	56/10312	8.0065e-06	4.7209e-05	1.42772e-05	VEGFA/PTGS2/ALOX5/XDH/TNF/IL1B	6
DOID:3717	gastric adenocarcinoma	1989-08-01	119/10312	8.0434e-06	4.7209e-05	1.42772e-05	PTGS2/EGFR/HK2/DRD2/CASP3/MAPK14/CXCL8/IL1B	8
DOID:12030	panuveitis	1989-05-01	33/10312	8.38766e-06	4.89099e-05	1.47916e-05	PTPN22/TNF/IL2/IFNG/IL10	5
DOID:9261	nasopharynx carcinoma	1989-07-01	86/10312	8.68848e-06	5.00618e-05	1.514e-05	VEGFA/EZH2/CASP3/MAPK14/IFNG/IL10/CXCL8	7
DOID:2723	dermatitis	1989-11-01	248/10312	8.6967e-06	5.00618e-05	1.514e-05	VEGFA/DNMT1/CASP3/CASP8/TNF/IL2/SELP/IFNG/IL10/IL4/IL1B	11
DOID:75	lymphatic system disease	1989-08-01	121/10312	9.09965e-06	5.20477e-05	1.57406e-05	VEGFA/CASP3/CASP8/TNF/SELP/IL10/IL4/IL1B	8
DOID:13189	gout	1989-05-01	34/10312	9.76724e-06	5.51634e-05	1.66829e-05	PTGS2/HPRT1/TNF/IL4/IL1B	5
DOID:1724	duodenal ulcer	1989-05-01	34/10312	9.76724e-06	5.51634e-05	1.66829e-05	VEGFA/TNF/IL2/CXCL8/IL1B	5
DOID:2913	acute pancreatitis	1989-06-01	58/10312	9.84409e-06	5.525e-05	1.67091e-05	KIT/CASP3/SELP/IL10/CXCL2/IL1B	6
DOID:2349	arteriosclerosis	14/89	411/10312	1.01625e-05	5.65836e-05	1.71124e-05	CA12/VEGFA/AKR1B1/PTGS2/CASP3/ALOX5/XDH/ALDH2/TNF/CAPN1/SELP/IFNG/IL10/IL1B	14
DOID:12236	primary biliary cholangitis	1989-08-01	123/10312	1.02707e-05	5.65836e-05	1.71124e-05	VEGFA/IDO1/PTPN22/TNF/IFNG/IL10/CXCL8/IL4	8
DOID:1824	status epilepticus	1989-08-01	123/10312	1.02707e-05	5.65836e-05	1.71124e-05	PTGS2/CASP3/ABCB1/CASP6/CASP8/TNF/CXCL2/IL1B	8
DOID:8567	Hodgkin's lymphoma	1989-06-01	59/10312	1.08831e-05	5.95918e-05	1.80221e-05	PTGS2/CASP3/IL10/CXCL8/IL4/IL1B	6
DOID:10952	nephritis	1989-12-01	306/10312	1.15343e-05	6.27745e-05	1.89847e-05	VEGFA/KIT/AKR1B1/PTGS2/CASP3/XDH/CASP8/TNF/IFNG/IL10/IL4/IL1B	12
DOID:10591	pre-eclampsia	1989-12-01	309/10312	1.27243e-05	6.8834e-05	2.08172e-05	VEGFA/PTGS2/IDO1/XDH/MAPK14/TNF/SELP/ERAP2/IFNG/IL10/CXCL8/IL4	12
DOID:0060058	lymphoma	1989-09-01	167/10312	1.29471e-05	6.92054e-05	2.09295e-05	PTGS2/KMT2A/EZH2/CASP3/ABCB1/IL10/CXCL8/IL4/IL1B	9
DOID:1686	glaucoma	1989-09-01	167/10312	1.29471e-05	6.92054e-05	2.09295e-05	CA12/VEGFA/CASP3/XDH/TNF/IL2/CAPN1/IL10/IL1B	9
DOID:1936	atherosclerosis	13/89	364/10312	1.31964e-05	7.01205e-05	2.12063e-05	CA12/VEGFA/AKR1B1/PTGS2/CASP3/ALOX5/XDH/ALDH2/TNF/CAPN1/SELP/IL10/IL1B	13
DOID:10608	celiac disease	1989-07-01	92/10312	1.35858e-05	7.13589e-05	2.15808e-05	PTPN22/TNF/IL2/IFNG/IL10/CXCL8/IL1B	7
DOID:2348	arteriosclerotic cardiovascular disease	13/89	365/10312	1.35884e-05	7.13589e-05	2.15808e-05	CA12/VEGFA/AKR1B1/PTGS2/CASP3/ALOX5/XDH/ALDH2/TNF/CAPN1/SELP/IL10/IL1B	13
DOID:2316	brain ischemia	1989-12-01	318/10312	1.69647e-05	8.85713e-05	2.67863e-05	VEGFA/PTGS2/DRD2/CASP3/ALOX5/ABCB1/CASP6/CASP7/CASP8/TNF/IL10/IL1B	12
DOID:6432	pulmonary hypertension	1989-10-01	218/10312	1.71692e-05	8.91211e-05	2.69526e-05	VEGFA/PTGS2/EGFR/HK1/ALOX5/NOX4/TNF/SELP/IL10/IL1B	10
DOID:4007	bladder carcinoma	1989-06-01	64/10312	1.7495e-05	8.98236e-05	2.7165e-05	VEGFA/PTGS2/DNMT1/EZH2/DNMT3B/CXCL8	6
DOID:2355	anemia	1989-12-01	319/10312	1.75046e-05	8.98236e-05	2.7165e-05	VEGFA/KIT/DHFR/CA1/HK1/CD38/TNF/CAPN1/IFNG/IL10/CXCL8/IL1B	12
DOID:0060119	pharynx cancer	1989-07-01	96/10312	1.79761e-05	9.17191e-05	2.77383e-05	VEGFA/EZH2/CASP3/MAPK14/IFNG/IL10/CXCL8	7
DOID:349	systemic mastocytosis	1989-05-01	39/10312	1.95354e-05	9.9112e-05	2.99741e-05	VEGFA/KIT/KMT2A/IFNG/CXCL8	5
DOID:9588	encephalitis	1989-06-01	66/10312	2.0911e-05	0.000105495	3.19044e-05	VEGFA/ABCB1/TNF/IFNG/CXCL8/IL1B	6
DOID:1802	mononeuritis	1989-08-01	136/10312	2.14268e-05	0.000107493	3.25088e-05	EGFR/CASP3/CASP7/CASP8/TNF/CAPN1/IL10/IL1B	8
DOID:2043	hepatitis B	1989-10-01	224/10312	2.17182e-05	0.00010835	3.27678e-05	PTGS2/DNMT1/ALOX5/MAPK14/TNF/IL2/IFNG/IL10/IL4/IL1B	10
DOID:0060083	immune system cancer	1989-05-01	40/10312	2.21752e-05	0.000110018	3.32724e-05	KIT/EGFR/DNMT3B/CASP3/PTPN22	5
DOID:1188	mononeuropathy	1989-08-01	137/10312	2.25968e-05	0.000111494	3.37188e-05	EGFR/CASP3/CASP7/CASP8/TNF/CAPN1/IL10/IL1B	8
DOID:272	hepatic vascular disease	1989-06-01	67/10312	2.28099e-05	0.000111931	3.38507e-05	VEGFA/PTGS2/ALOX5/XDH/TNF/IL1B	6
DOID:8618	oral cavity cancer	1989-08-01	138/10312	2.382e-05	0.000116252	3.51576e-05	KIT/PTGS2/EGFR/DNMT1/EZH2/DNMT3B/IL2/IL10	8
DOID:5409	lung small cell carcinoma	1989-07-01	102/10312	2.67112e-05	0.000129658	3.92119e-05	VEGFA/KIT/PTGS2/DNMT3B/ABCB1/CASP8/CXCL8	7
DOID:1485	cystic fibrosis	1989-09-01	183/10312	2.6881e-05	0.00012978	3.9249e-05	PTGS2/ABCB1/TNF/IFNG/IL10/CXCL8/CXCL2/IL4/IL1B	9
DOID:869	cholesteatoma	1989-04-01	21/10312	2.77363e-05	0.000133193	4.02812e-05	VEGFA/TNF/IL2/IL1B	4
DOID:4948	gallbladder carcinoma	1989-06-01	70/10312	2.93549e-05	0.00013881	4.19798e-05	VEGFA/PTGS2/EGFR/ABCB1/TNF/IL10	6
DOID:50	thyroid gland disease	1989-10-01	232/10312	2.93696e-05	0.00013881	4.19798e-05	VEGFA/KIT/PTGS2/ABCB1/PTPN22/CASP8/TNF/IFNG/IL10/IL4	10
DOID:9452	fatty liver disease	1989-10-01	232/10312	2.93696e-05	0.00013881	4.19798e-05	VEGFA/PTGS2/EZH2/NOX4/ABCB1/ALDH2/TNF/NPC1L1/IL10/IL1B	10
DOID:6713	cerebrovascular disease	1989-12-01	337/10312	3.0151e-05	0.000141395	4.27617e-05	VEGFA/PTGS2/ADORA1/UPP1/CASP3/XDH/CASP6/ALDH2/TNF/IL10/IL4/IL1B	12
DOID:5844	myocardial infarction	14/89	453/10312	3.02315e-05	0.000141395	4.27617e-05	VEGFA/PTGS2/CASP3/ALOX5/CASP7/ALDH2/TNF/F10/EGLN1/SELP/IFNG/IL10/CXCL8/IL1B	14
DOID:5679	retinal disease	1989-12-01	338/10312	3.10423e-05	0.000144435	4.3681e-05	VEGFA/KIT/AKR1B1/EGFR/CASP3/CA4/CASP8/TNF/IFNG/IL10/CXCL8/IL1B	12
DOID:615	leukopenia	1989-06-01	71/10312	3.18441e-05	0.000147402	4.45783e-05	NQO2/TNF/IL2/IFNG/IL10/IL1B	6
DOID:0080364	malignant adenoma	1989-05-01	44/10312	3.5619e-05	0.000159929	4.83669e-05	KIT/PTGS2/EGFR/TNF/IFNG	5
DOID:12704	ataxia telangiectasia	1989-05-01	44/10312	3.5619e-05	0.000159929	4.83669e-05	RPS6KA3/CASP3/MAPK14/IL2/IFNG	5
DOID:1532	pleural disease	1989-05-01	44/10312	3.5619e-05	0.000159929	4.83669e-05	PTGS2/ALOX5/TNF/CXCL2/IL1B	5
DOID:3111	cystadenocarcinoma	1989-05-01	44/10312	3.5619e-05	0.000159929	4.83669e-05	KIT/PTGS2/EGFR/TNF/IFNG	5
DOID:3114	serous cystadenocarcinoma	1989-05-01	44/10312	3.5619e-05	0.000159929	4.83669e-05	KIT/PTGS2/EGFR/TNF/IFNG	5
DOID:60004	malignant cystadenoma	1989-05-01	44/10312	3.5619e-05	0.000159929	4.83669e-05	KIT/PTGS2/EGFR/TNF/IFNG	5
DOID:657	adenoma	1989-12-01	344/10312	3.68878e-05	0.000164802	4.98405e-05	VEGFA/PTGS2/EGFR/DNMT3B/DRD2/CASP3/ALOX5/ABCB1/CASP8/ALDH2/IL10/CXCL8	12
DOID:299	adenocarcinoma	1989-08-01	147/10312	3.7555e-05	0.000166952	5.04908e-05	VEGFA/KIT/PTGS2/EGFR/CASP3/SELP/IL10/IL1B	8
DOID:438	autoimmune disease of the nervous system	1989-06-01	74/10312	4.03464e-05	0.000178275	5.3915e-05	ACHE/ABCB1/PTPN22/TNF/IL10/IL1B	6
DOID:676	juvenile rheumatoid arthritis	1989-04-01	23/10312	4.04989e-05	0.000178275	5.3915e-05	PTPN22/IL2/SELP/IL10	4
DOID:13375	temporal arteritis	1989-05-01	46/10312	4.43524e-05	0.000192408	5.81893e-05	VEGFA/PTPN22/IFNG/IL10/IL4	5
DOID:350	mastocytosis	1989-05-01	46/10312	4.43524e-05	0.000192408	5.81893e-05	VEGFA/KIT/KMT2A/IFNG/CXCL8	5
DOID:525	central nervous system vasculitis	1989-05-01	46/10312	4.43524e-05	0.000192408	5.81893e-05	VEGFA/PTPN22/IFNG/IL10/IL4	5
DOID:0060056	hypersensitivity reaction disease	1989-08-01	152/10312	4.76967e-05	0.000205921	6.22761e-05	VEGFA/PTGS2/ABCB1/PTPN22/CASP8/TNF/IFNG/IL1B	8
DOID:437	myasthenia gravis	1989-05-01	47/10312	4.9297e-05	0.000211812	6.40576e-05	ACHE/ABCB1/PTPN22/TNF/IL10	5
DOID:535	sleep disorder	1989-06-01	77/10312	5.05804e-05	0.000216291	6.54123e-05	PTGS2/ADORA1/ABCB1/TNF/IL10/IL1B	6
DOID:633	myositis	1989-07-01	113/10312	5.17427e-05	0.000220213	6.65983e-05	VEGFA/TNF/IFNG/IL10/CXCL8/IL4/IL1B	7
DOID:13141	uveitis	1989-06-01	78/10312	5.4419e-05	0.000230434	6.96892e-05	PTPN22/TNF/IL2/IFNG/IL10/IL1B	6
DOID:12987	agranulocytosis	1989-05-01	48/10312	5.46574e-05	0.000230434	6.96892e-05	NQO2/TNF/IFNG/IL10/IL1B	5
DOID:4045	muscle cancer	1989-07-01	115/10312	5.78893e-05	0.000242919	7.3465e-05	VEGFA/KIT/EGFR/ABCB1/NEU2/CAPN1/IL4	7
DOID:7693	abdominal aortic aneurysm	1989-06-01	79/10312	5.84873e-05	0.000244287	7.38787e-05	PTGS2/CASP3/IFNG/IL10/CXCL8/IL1B	6
DOID:1024	leprosy	1989-05-01	49/10312	6.04572e-05	0.000251345	7.60135e-05	PTPN22/TNF/IFNG/IL10/CXCL8	5
DOID:1679	cystitis	1989-05-01	50/10312	6.67209e-05	0.000276108	8.35022e-05	PTGS2/TNF/IL2/IL4/IL1B	5
DOID:0050156	idiopathic pulmonary fibrosis	1989-04-01	26/10312	6.70359e-05	0.000276139	8.35117e-05	PTGS2/EHMT2/SETD2/TNF	4
DOID:653	purine-pyrimidine metabolic disorder	1989-03-01	10/10312	7.13855e-05	0.000291383	8.81218e-05	HPRT1/XDH/ATIC	3
DOID:9428	intracranial hypertension	1989-03-01	10/10312	7.13855e-05	0.000291383	8.81218e-05	CASP8/TNF/IL1B	3
DOID:11963	esophagitis	1989-05-01	51/10312	7.34735e-05	0.000297203	8.98822e-05	PTGS2/EGFR/TNF/CXCL8/IL1B	5
DOID:3376	bone osteosarcoma	1989-05-01	51/10312	7.34735e-05	0.000297203	8.98822e-05	IMPDH2/KIT/CASP3/CASP8/CXCL8	5
DOID:0080208	non-alcoholic fatty liver disease	1989-07-01	120/10312	7.59102e-05	0.000304319	9.2034e-05	EZH2/NOX4/ABCB1/ALDH2/TNF/IL10/IL1B	7
DOID:11446	sciatic neuropathy	1989-07-01	120/10312	7.59102e-05	0.000304319	9.2034e-05	CASP3/CASP7/CASP8/TNF/CAPN1/IL10/IL1B	7
DOID:0060036	intrinsic cardiomyopathy	1989-12-01	371/10312	7.66548e-05	0.000305938	9.25236e-05	ADORA1/EGFR/DOT1L/DNMT1/ADRA2C/CASP3/CASP8/TNF/IFNG/IL10/CXCL2/IL1B	12
DOID:14069	cerebral malaria	1989-04-01	27/10312	7.81775e-05	0.00030791	9.312e-05	VEGFA/TNF/IL4/IL1B	4
DOID:7188	autoimmune thyroiditis	1989-04-01	27/10312	7.81775e-05	0.00030791	9.312e-05	PTGS2/PTPN22/IFNG/IL4	4
DOID:841	extrinsic allergic alveolitis	1989-04-01	27/10312	7.81775e-05	0.00030791	9.312e-05	VEGFA/TNF/IFNG/IL1B	4
DOID:768	retinoblastoma	1989-07-01	121/10312	8.00126e-05	0.000312397	9.44772e-05	VEGFA/CASP3/ABCB1/CASP8/POLA1/TYMS/IL1B	7
DOID:771	retinal cell cancer	1989-07-01	121/10312	8.00126e-05	0.000312397	9.44772e-05	VEGFA/CASP3/ABCB1/CASP8/POLA1/TYMS/IL1B	7
DOID:3910	lung adenocarcinoma	1989-10-01	263/10312	8.47453e-05	0.000329443	9.96322e-05	VEGFA/PTGS2/EHMT2/EGFR/SETD2/DNMT1/EZH2/DNMT3B/CXCL8/IL4	10
DOID:635	acquired immunodeficiency syndrome	1989-06-01	85/10312	8.82983e-05	0.000337744	0.000102143	IDO1/ABCB1/TNF/IFNG/IL10/IL4	6
DOID:7166	thyroiditis	1989-05-01	53/10312	8.85492e-05	0.000337744	0.000102143	VEGFA/PTGS2/PTPN22/CASP8/IFNG	5
DOID:12528	lesion of sciatic nerve	1989-07-01	123/10312	8.87613e-05	0.000337744	0.000102143	CASP3/CASP7/CASP8/TNF/CAPN1/IL10/IL1B	7
DOID:4645	retinal cancer	1989-07-01	123/10312	8.87613e-05	0.000337744	0.000102143	VEGFA/CASP3/ABCB1/CASP8/POLA1/TYMS/IL1B	7
DOID:9473	mononeuritis of lower limb	1989-07-01	123/10312	8.87613e-05	0.000337744	0.000102143	CASP3/CASP7/CASP8/TNF/CAPN1/IL10/IL1B	7
DOID:10140	dry eye syndrome	1989-04-01	28/10312	9.06082e-05	0.000340444	0.000102959	TNF/IL10/IL4/IL1B	4
DOID:12205	dengue disease	1989-04-01	28/10312	9.06082e-05	0.000340444	0.000102959	VEGFA/IDO1/TNF/IL10	4
DOID:13976	peptic esophagitis	1989-04-01	28/10312	9.06082e-05	0.000340444	0.000102959	EGFR/TNF/CXCL8/IL1B	4
DOID:688	embryonal cancer	1989-12-01	378/10312	9.16348e-05	0.000342867	0.000103692	KIT/PTGS2/EGFR/DNMT1/IDO1/CASP8/KCNA3/IL2/IFNG/IL10/CXCL8/IL4	12
DOID:2994	germ cell cancer	13/89	439/10312	9.25342e-05	0.000344795	0.000104275	VEGFA/KIT/PTGS2/EGFR/DNMT1/IDO1/CASP8/KCNA3/IL2/IFNG/IL10/CXCL8/IL4	13
DOID:1168	familial hyperlipidemia	1989-07-01	124/10312	9.34195e-05	0.000345229	0.000104406	AKR1B1/EGFR/XDH/ABCB1/TNF/IL10/CXCL8	7
DOID:2218	blood platelet disease	1989-07-01	124/10312	9.34195e-05	0.000345229	0.000104406	VEGFA/PTPN22/TNF/SELP/IL10/CXCL8/IL1B	7
DOID:2058	chronic mucocutaneous candidiasis	1989-03-01	11/10312	9.75424e-05	0.000358988	0.000108568	PTPN22/IFNG/IL10	3
DOID:3480	uveal disease	1989-06-01	87/10312	0.000100557	0.000367074	0.000111013	PTPN22/TNF/IL2/IFNG/IL10/IL1B	6
DOID:8893	psoriasis	1989-06-01	87/10312	0.000100557	0.000367074	0.000111013	VEGFA/PTPN22/TNF/IL2/IL10/IL4	6
DOID:4607	biliary tract cancer	1989-10-01	269/10312	0.000102201	0.000371566	0.000112371	VEGFA/PTGS2/EGFR/DNMT1/EZH2/DNMT3B/ALOX5/ABCB1/TNF/IL10	10
DOID:1400	lacrimal apparatus disease	1989-04-01	29/10312	0.000104415	0.000378085	0.000114343	TNF/IL10/IL4/IL1B	4
DOID:1555	urticaria	1989-05-01	55/10312	0.000105899	0.000380388	0.000115039	VEGFA/KIT/ALOX5/PTPN22/TNF	5
DOID:3602	toxic encephalopathy	1989-05-01	55/10312	0.000105899	0.000380388	0.000115039	PTGS2/DRD2/ABCB1/CD38/IL10	5
DOID:3121	gallbladder cancer	1989-06-01	88/10312	0.000107174	0.000383435	0.000115961	VEGFA/PTGS2/EGFR/ABCB1/TNF/IL10	6
DOID:3525	middle cerebral artery infarction	1989-07-01	127/10312	0.000108604	0.000387011	0.000117042	VEGFA/UPP1/CASP3/CASP6/TNF/IL4/IL1B	7
DOID:3454	brain infarction	1989-09-01	220/10312	0.000112496	0.000399295	0.000120758	VEGFA/ADORA1/UPP1/CASP3/CASP6/ALDH2/TNF/IL4/IL1B	9
DOID:2916	hypersensitivity reaction type IV disease	1989-07-01	130/10312	0.000125741	0.000442826	0.000133922	VEGFA/PTGS2/ABCB1/CASP8/TNF/IFNG/IL1B	7
DOID:10316	pneumoconiosis	1989-05-01	57/10312	0.000125747	0.000442826	0.000133922	CASP8/TNF/IFNG/IL10/IL1B	5
DOID:0050700	cardiomyopathy	13/89	454/10312	0.000129685	0.000454911	0.000137577	ADORA1/EGFR/DOT1L/DNMT1/ADRA2C/CASP3/XDH/CASP8/TNF/IFNG/IL10/CXCL2/IL1B	13
DOID:14067	Plasmodium falciparum malaria	1989-04-01	31/10312	0.000136519	0.000473824	0.000143297	TNF/IFNG/IL10/IL1B	4
DOID:2596	larynx cancer	1989-05-01	58/10312	0.000136681	0.000473824	0.000143297	VEGFA/PTGS2/EGFR/CASP3/CXCL8	5
DOID:5199	ureteral obstruction	1989-05-01	58/10312	0.000136681	0.000473824	0.000143297	CASP3/CASP7/TNF/IFNG/IL1B	5
DOID:9778	irritable bowel syndrome	1989-06-01	92/10312	0.000137187	0.000473824	0.000143297	VEGFA/KIT/ABCB1/PTPN22/IL2/IL10	6
DOID:4988	alcoholic pancreatitis	1989-03-01	13/10312	0.000166971	0.000574482	0.000173738	TNF/IFNG/IL10	3
DOID:3146	lipid metabolism disorder	1989-08-01	182/10312	0.000168546	0.000577688	0.000174708	AKR1B1/EGFR/XDH/ABCB1/TNF/IL10/CXCL8/IL1B	8
DOID:10754	otitis media	1989-05-01	61/10312	0.000173891	0.000593741	0.000179563	TNF/IFNG/IL10/CXCL8/IL1B	5
DOID:10325	silicosis	1989-04-01	33/10312	0.00017522	0.000593763	0.00017957	TNF/IFNG/IL10/IL1B	4
DOID:12140	Chagas disease	1989-04-01	33/10312	0.00017522	0.000593763	0.00017957	PTPN22/TNF/IFNG/IL10	4
DOID:4971	myelofibrosis	1989-05-01	62/10312	0.000187869	0.000631858	0.00019109	VEGFA/KIT/EZH2/TNF/CXCL8	5
DOID:5100	middle ear disease	1989-05-01	62/10312	0.000187869	0.000631858	0.00019109	TNF/IFNG/IL10/CXCL8/IL1B	5
DOID:0080199	colorectal carcinoma	1989-06-01	98/10312	0.00019432	0.000648696	0.000196183	EZH2/DNMT3B/ABCB1/TYMS/MAPK14/IL2	6
DOID:1319	brain cancer	1989-06-01	98/10312	0.00019432	0.000648696	0.000196183	VEGFA/PTGS2/KDM4C/ACHE/CASP3/IFNG	6
DOID:11132	prostatic hypertrophy	1989-04-01	34/10312	0.00019728	0.000651314	0.000196975	PTGS2/EGFR/CASP6/CASP1	4
DOID:3277	thymus cancer	1989-04-01	34/10312	0.00019728	0.000651314	0.000196975	KIT/EGFR/DNMT3B/PTPN22	4
DOID:8283	peritonitis	1989-04-01	34/10312	0.00019728	0.000651314	0.000196975	XDH/TNF/CXCL8/CXCL2	4
DOID:8719	in situ carcinoma	1989-07-01	140/10312	0.00019941	0.000655933	0.000198372	VEGFA/PTGS2/CARM1/ALOX5/CASP6/CASP1/IL1B	7
DOID:4362	cervical cancer	1989-08-01	187/10312	0.000203013	0.00066535	0.000201219	ERCC5/PTGS2/EGFR/KMT2A/CASP3/TNF/IL10/IL1B	8
DOID:121	vaginal disease	1989-03-01	14/10312	0.000211183	0.000682167	0.000206305	CXCL8/IL4/IL1B	3
DOID:2170	vaginitis	1989-03-01	14/10312	0.000211183	0.000682167	0.000206305	CXCL8/IL4/IL1B	3
DOID:3385	bacterial vaginosis	1989-03-01	14/10312	0.000211183	0.000682167	0.000206305	CXCL8/IL4/IL1B	3
DOID:5425	ovarian hyperstimulation syndrome	1989-03-01	14/10312	0.000211183	0.000682167	0.000206305	VEGFA/DRD2/CXCL8	3
DOID:0080998	acute necrotizing pancreatitis	1989-04-01	35/10312	0.000221275	0.000712204	0.000215389	CASP3/SELP/CXCL2/IL1B	4
DOID:6000	congestive heart failure	1989-11-01	355/10312	0.000226995	0.000728004	0.000220168	VEGFA/ADORA1/DNMT1/ADRA2C/CASP3/CASP1/MAPK14/TNF/SELP/IFNG/IL10	11
DOID:4079	heart valve disease	1989-06-01	101/10312	0.000229179	0.000732394	0.000221495	VEGFA/EGFR/ALOX5/TNF/SELP/IL10	6
DOID:0080855	Parkinsonism	1989-05-01	65/10312	0.000234986	0.000743018	0.000224708	PTGS2/EGFR/DRD2/CASP3/IL1B	5
DOID:10923	sickle cell anemia	1989-05-01	65/10312	0.000234986	0.000743018	0.000224708	PTGS2/HK1/TNF/SELP/IL1B	5
DOID:2986	IgA glomerulonephritis	1989-05-01	65/10312	0.000234986	0.000743018	0.000224708	TNF/IFNG/IL10/IL4/IL1B	5
DOID:11162	respiratory failure	1989-06-01	102/10312	0.000241833	0.000761986	0.000230445	VEGFA/ALOX5/TNF/IL10/CXCL8/IL1B	6
DOID:0060039	autoimmune disease of skin and connective tissue	1989-04-01	36/10312	0.000247303	0.000771103	0.000233202	VEGFA/TNF/IL2/IL10	4
DOID:13810	familial hypercholesterolemia	1989-04-01	36/10312	0.000247303	0.000771103	0.000233202	EGFR/TNF/IL10/CXCL8	4
DOID:1483	gingival disease	1989-04-01	36/10312	0.000247303	0.000771103	0.000233202	VEGFA/ABCB1/IL10/IL1B	4
DOID:8437	intestinal obstruction	1989-03-01	15/10312	0.000262334	0.00081233	0.00024567	KIT/PTGS2/IL10	3
DOID:962	neurofibroma	1989-03-01	15/10312	0.000262334	0.00081233	0.00024567	VEGFA/KIT/EGFR	3
DOID:1781	thyroid gland cancer	1989-09-01	247/10312	0.000268685	0.000829136	0.000250753	VEGFA/KIT/PTGS2/EGFR/P2RY1/SMYD2/EZH2/IL10/IL4	9
DOID:11394	adult respiratory distress syndrome	1989-05-01	67/10312	0.000271059	0.000833599	0.000252102	VEGFA/TNF/IL10/CXCL8/IL1B	5
DOID:9455	lipid storage disease	1989-10-01	305/10312	0.000284283	0.000871285	0.0002635	VEGFA/PTGS2/EZH2/NOX4/ABCB1/ALDH2/TNF/NPC1L1/IL10/IL1B	10
DOID:365	bladder disease	1989-05-01	69/10312	0.000311191	0.000947287	0.000286485	PTGS2/TNF/IL2/IL4/IL1B	5
DOID:5200	urinary tract obstruction	1989-05-01	69/10312	0.000311191	0.000947287	0.000286485	CASP3/CASP7/TNF/IFNG/IL1B	5
DOID:3526	cerebral infarction	1989-08-01	200/10312	0.000320539	0.000963654	0.000291435	VEGFA/ADORA1/UPP1/CASP3/CASP6/TNF/IL4/IL1B	8
DOID:2345	plasma protein metabolism disease	1989-03-01	16/10312	0.00032086	0.000963654	0.000291435	KIT/TNF/IL10	3
DOID:288	endometriosis of uterus	1989-03-01	16/10312	0.00032086	0.000963654	0.000291435	DNMT1/DNMT3B/CXCL8	3
DOID:2999	granulosa cell tumor	1989-03-01	16/10312	0.00032086	0.000963654	0.000291435	VEGFA/KIT/PTGS2	3
DOID:1273	respiratory syncytial virus infectious disease	1989-04-01	39/10312	0.000338573	0.00101346	0.000306498	IFNG/IL10/CXCL8/IL4	4
DOID:0050866	oral squamous cell carcinoma	1989-05-01	71/10312	0.000355676	0.00105761	0.000319848	EGFR/EZH2/DNMT3B/IL2/IL10	5
DOID:1588	thrombocytopenia	1989-05-01	71/10312	0.000355676	0.00105761	0.000319848	PTPN22/TNF/IL10/CXCL8/IL1B	5
DOID:10964	cholesteatoma of middle ear	1989-03-01	17/10312	0.00038719	0.00114374	0.000345896	VEGFA/TNF/IL2	3
DOID:9146	visceral leishmaniasis	1989-03-01	17/10312	0.00038719	0.00114374	0.000345896	TNF/IL10/CXCL8	3
DOID:3627	aortic aneurysm	1989-06-01	113/10312	0.000420702	0.00123866	0.000374603	PTGS2/CASP3/IFNG/IL10/CXCL8/IL1B	6
DOID:341	peripheral vascular disease	1989-06-01	114/10312	0.000441033	0.00129427	0.000391423	VEGFA/RPS6KA3/MAPK14/TNF/IL10/IL1B	6
DOID:2048	autoimmune hepatitis	1989-04-01	42/10312	0.00045175	0.00132141	0.000399628	VEGFA/TNF/IL2/IL4	4
DOID:11729	Lyme disease	1989-03-01	18/10312	0.000461735	0.00133754	0.000404508	PTGS2/CD38/IL1B	3
DOID:1395	schistosomiasis	1989-03-01	18/10312	0.000461735	0.00133754	0.000404508	TNF/IFNG/IL10	3
DOID:9563	bronchiectasis	1989-03-01	18/10312	0.000461735	0.00133754	0.000404508	TNF/IFNG/IL1B	3
DOID:520	aortic disease	1989-06-01	116/10312	0.000483994	0.00139751	0.000422645	PTGS2/CASP3/IFNG/IL10/CXCL8/IL1B	6
DOID:12716	newborn respiratory distress syndrome	1989-04-01	44/10312	0.000540744	0.0015514	0.000469184	VEGFA/IL10/CXCL8/IL1B	4
DOID:2600	laryngeal carcinoma	1989-04-01	44/10312	0.000540744	0.0015514	0.000469184	PTGS2/EGFR/CASP3/CXCL8	4
DOID:0080841	pemphigoid	1989-03-01	19/10312	0.000544897	0.00155834	0.000471282	VEGFA/TNF/IL2	3
DOID:127	leiomyoma	1989-06-01	120/10312	0.000579666	0.00165251	0.000499762	VEGFA/EGFR/EZH2/DRD2/TNF/IL1B	6
DOID:14115	toxic shock syndrome	1989-04-01	45/10312	0.000589616	0.00167556	0.000506732	IDO1/TNF/IFNG/IL10	4
DOID:12849	autistic disorder	1989-08-01	220/10312	0.000605289	0.00171467	0.00051856	VEGFA/PTGS2/DHFR/KDM4C/SETDB1/CASP3/CD38/TNF	8
DOID:9360	intrinsic asthma	1989-03-01	20/10312	0.000637067	0.00179901	0.000544069	PTGS2/ALOX5/IL4	3
DOID:0050339	commensal bacterial infectious disease	1989-05-01	81/10312	0.000654211	0.00183588	0.000555219	IDO1/TNF/IFNG/IL10/CXCL8	5
DOID:3247	rhabdomyosarcoma	1989-05-01	81/10312	0.000654211	0.00183588	0.000555219	VEGFA/EGFR/NEU2/CAPN1/IL4	5
DOID:5683	hereditary breast ovarian cancer syndrome	1989-08-01	223/10312	0.000661722	0.00185117	0.000559843	ERCC5/VEGFA/EGFR/EZH2/ABCB1/CASP8/EGLN1/IFNG	8
DOID:0050624	gastrointestinal system benign neoplasm	1989-06-01	125/10312	0.000719246	0.00200585	0.000606622	VEGFA/PTGS2/CARM1/EZH2/IL10/IL4	6
DOID:11396	pulmonary edema	1989-03-01	21/10312	0.000738622	0.00203461	0.000615319	VEGFA/ALOX5/TNF	3
DOID:12206	dengue hemorrhagic fever	1989-03-01	21/10312	0.000738622	0.00203461	0.000615319	VEGFA/TNF/IL10	3
DOID:3262	phagocyte bactericidal dysfunction	1989-03-01	21/10312	0.000738622	0.00203461	0.000615319	KMT2A/IDO1/IFNG	3
DOID:3265	chronic granulomatous disease	1989-03-01	21/10312	0.000738622	0.00203461	0.000615319	KMT2A/IDO1/IFNG	3
DOID:5158	pleural cancer	1989-04-01	48/10312	0.000755001	0.00206076	0.000623229	VEGFA/EGFR/SETD2/EZH2	4
DOID:7474	malignant pleural mesothelioma	1989-04-01	48/10312	0.000755001	0.00206076	0.000623229	VEGFA/EGFR/SETD2/EZH2	4
DOID:9471	meningitis	1989-04-01	48/10312	0.000755001	0.00206076	0.000623229	VEGFA/ACHE/CASP3/CXCL8	4
DOID:3211	lysosomal storage disease	1989-10-01	346/10312	0.000765636	0.00208346	0.000630092	VEGFA/PTGS2/EZH2/NOX4/ABCB1/ALDH2/TNF/NPC1L1/IL10/IL1B	10
DOID:3565	meningioma	1989-05-01	84/10312	0.000772475	0.00209572	0.0006338	VEGFA/PTGS2/EGFR/ANPEP/CASP8	5
DOID:612	primary immunodeficiency disease	1989-10-01	348/10312	0.000800341	0.00216478	0.000654686	KMT2A/DNMT3B/IDO1/ABCB1/CASP8/TNF/IL2/IFNG/IL10/IL4	10
DOID:3087	gingivitis	1989-03-01	22/10312	0.000849929	0.002292	0.000693162	VEGFA/IL10/IL1B	3
DOID:4043	skeletal muscle cancer	1989-05-01	86/10312	0.00085974	0.00231152	0.000699064	VEGFA/EGFR/NEU2/CAPN1/IL4	5
DOID:4766	embryoma	1989-10-01	352/10312	0.000873657	0.00234192	0.00070826	KIT/PTGS2/IDO1/CASP8/KCNA3/IL2/IFNG/IL10/CXCL8/IL4	10
DOID:0050950	autosomal recessive cerebellar ataxia	1989-05-01	87/10312	0.000906031	0.00242148	0.000732319	RPS6KA3/CASP3/MAPK14/IL2/IFNG	5
DOID:1184	nephrotic syndrome	1989-06-01	131/10312	0.000919642	0.00245056	0.000741114	VEGFA/PTGS2/ALOX5/CXCL8/IL4/IL1B	6
DOID:10808	gastric ulcer	1989-04-01	51/10312	0.000950764	0.00251854	0.000761674	VEGFA/PTGS2/CASP3/IL1B	4
DOID:8432	polycythemia	1989-04-01	51/10312	0.000950764	0.00251854	0.000761674	VEGFA/KIT/EGLN1/SELP	4
DOID:6364	migraine	1989-05-01	88/10312	0.000954155	0.00252009	0.000762143	VEGFA/DRD2/ALDH2/TNF/IL1B	5
DOID:10286	prostate carcinoma	1989-07-01	182/10312	0.000968583	0.00252228	0.000762803	VEGFA/PTGS2/EGFR/CARM1/EZH2/CASP6/CASP8	7
DOID:10933	obsessive-compulsive disorder	1989-03-01	23/10312	0.000971343	0.00252228	0.000762803	KDM4C/DRD2/IL2	3
DOID:1729	retinal vascular occlusion	1989-03-01	23/10312	0.000971343	0.00252228	0.000762803	VEGFA/IL10/IL1B	3
DOID:9008	psoriatic arthritis	1989-03-01	23/10312	0.000971343	0.00252228	0.000762803	PTPN22/TNF/IL1B	3
DOID:9637	stomatitis	1989-03-01	23/10312	0.000971343	0.00252228	0.000762803	IFNG/IL10/IL1B	3
DOID:3324	mood disorder	1989-09-01	295/10312	0.000971835	0.00252228	0.000762803	PTGS2/ADRA2A/DRD2/ABCB1/TNF/SELP/IL10/CXCL8/IL1B	9
DOID:11832	visual epilepsy	1989-06-01	133/10312	0.000995201	0.00257548	0.000778892	PTGS2/ABCB1/CASP1/TNF/IFNG/IL1B	6
DOID:0050861	colorectal adenocarcinoma	1989-04-01	52/10312	0.00102327	0.0026405	0.000798556	EZH2/DNMT3B/ABCB1/TYMS	4
DOID:2921	glomerulonephritis	1989-08-01	240/10312	0.00106732	0.0027463	0.000830552	VEGFA/KIT/AKR1B1/TNF/IFNG/IL10/IL4/IL1B	8
DOID:12689	acoustic neuroma	1989-03-01	24/10312	0.00110321	0.00282246	0.000853586	VEGFA/KIT/EGFR	3
DOID:3369	Ewing sarcoma	1989-03-01	24/10312	0.00110321	0.00282246	0.000853586	KIT/PTGS2/CASP8	3
DOID:4195	hyperglycemia	1989-07-01	187/10312	0.0011346	0.00289451	0.000875375	AKR1B1/PTGS2/XDH/TNF/CXCL8/IL4/IL1B	7
DOID:8398	osteoarthritis	1989-08-01	243/10312	0.0011561	0.00294102	0.000889443	VEGFA/PTGS2/CASP3/MAPK14/TNF/IL10/CXCL8/IL1B	8
DOID:4961	bone marrow disease	1989-04-01	54/10312	0.00117978	0.00299278	0.000905095	VEGFA/KIT/EGLN1/SELP	4
DOID:1596	mental depression	1989-06-01	138/10312	0.00120505	0.00304828	0.00092188	ADRA2A/DRD2/SELP/IL10/CXCL8/IL1B	6
DOID:0050598	extrapulmonary tuberculosis	1989-03-01	25/10312	0.00124586	0.00311144	0.000940981	TNF/CXCL8/IL1B	3
DOID:631	fibromyalgia	1989-03-01	25/10312	0.00124586	0.00311144	0.000940981	IL10/CXCL8/IL1B	3
DOID:9007	sudden infant death syndrome	1989-03-01	25/10312	0.00124586	0.00311144	0.000940981	VEGFA/CASP3/IL10	3
DOID:0060122	integumentary system cancer	1989-06-01	139/10312	0.00125081	0.00311144	0.000940981	PTGS2/EGFR/DNMT3B/CASP3/MAPK14/CXCL8	6
DOID:1205	allergic disease	1989-06-01	139/10312	0.00125081	0.00311144	0.000940981	AKR1B1/TNF/IL2/IFNG/IL10/IL4	6
DOID:4159	skin cancer	1989-06-01	139/10312	0.00125081	0.00311144	0.000940981	PTGS2/EGFR/DNMT3B/CASP3/MAPK14/CXCL8	6
DOID:3458	breast adenocarcinoma	1989-04-01	55/10312	0.00126401	0.00313558	0.000948281	ABCB1/KCNA3/MAPK14/TNF	4
DOID:11949	Creutzfeldt-Jakob disease	1989-03-01	26/10312	0.00139962	0.00346242	0.00104713	PTGS2/ACHE/ABCB1	3
DOID:4138	bile duct disease	1989-07-01	195/10312	0.00144595	0.00356721	0.00107882	VEGFA/XDH/ABCB1/TNF/CXCL8/CXCL2/IL4	7
DOID:9741	biliary tract disease	1989-07-01	197/10312	0.00153335	0.00377246	0.00114089	VEGFA/XDH/ABCB1/TNF/CXCL8/CXCL2/IL4	7
DOID:192	sex cord-gonadal stromal tumor	1989-03-01	27/10312	0.0015648	0.00381846	0.0011548	VEGFA/KIT/PTGS2	3
DOID:2055	post-traumatic stress disorder	1989-03-01	27/10312	0.0015648	0.00381846	0.0011548	DRD2/IL2/CXCL8	3
DOID:2987	familial Mediterranean fever	1989-03-01	27/10312	0.0015648	0.00381846	0.0011548	ABCB1/IFNG/IL1B	3
DOID:4896	bile duct adenocarcinoma	1989-07-01	198/10312	0.00157857	0.00383123	0.00115867	VEGFA/PTGS2/EGFR/DNMT1/EZH2/DNMT3B/ALOX5	7
DOID:4947	cholangiocarcinoma	1989-07-01	198/10312	0.00157857	0.00383123	0.00115867	VEGFA/PTGS2/EGFR/DNMT1/EZH2/DNMT3B/ALOX5	7
DOID:6050	esophageal disease	1989-05-01	99/10312	0.00161756	0.00391528	0.00118408	PTGS2/EGFR/TNF/CXCL8/IL1B	5
DOID:1307	dementia	1989-07-01	201/10312	0.0017205	0.00413437	0.00125034	VEGFA/EGFR/DNMT1/DRD2/TNF/CXCL8/IL1B	7
DOID:11383	cryptorchidism	1989-03-01	28/10312	0.0017417	0.00413437	0.00125034	EGFR/CASP3/KDM5A	3
DOID:13025	retinopathy of prematurity	1989-03-01	28/10312	0.0017417	0.00413437	0.00125034	VEGFA/IL10/IL1B	3
DOID:1920	hyperuricemia	1989-03-01	28/10312	0.0017417	0.00413437	0.00125034	HPRT1/XDH/TNF	3
DOID:799	varicose veins	1989-03-01	28/10312	0.0017417	0.00413437	0.00125034	VEGFA/TNF/IL1B	3
DOID:62	aortic valve disease	1989-04-01	60/10312	0.00174907	0.00413437	0.00125034	VEGFA/EGFR/ALOX5/TNF	4
DOID:2621	autonomic nervous system neoplasm	1989-10-01	386/10312	0.00174951	0.00413437	0.00125034	VEGFA/KIT/PTGS2/EGFR/ABCB1/CASP8/CASP1/TNF/IFNG/IL1B	10
DOID:769	neuroblastoma	1989-10-01	386/10312	0.00174951	0.00413437	0.00125034	VEGFA/KIT/PTGS2/EGFR/ABCB1/CASP8/CASP1/TNF/IFNG/IL1B	10
DOID:0060041	autism spectrum disorder	1989-09-01	321/10312	0.00174951	0.00413437	0.00125034	VEGFA/PTGS2/DHFR/KDM4C/SETDB1/CASP3/CD38/TNF/KDM5A	9
DOID:1100	ovarian disease	1989-08-01	261/10312	0.00182063	0.00429113	0.00129775	VEGFA/PTGS2/MGAM/DRD2/TNF/IL10/CXCL8/IL1B	8
DOID:0080008	ischemic bone disease	1989-04-01	61/10312	0.00185961	0.00437155	0.00132207	VEGFA/DRD2/ABCB1/TNF	4
DOID:1993	rectum cancer	1989-03-01	29/10312	0.00193062	0.00451484	0.00136541	PTGS2/CASP3/MAPK14	3
DOID:4798	aggressive systemic mastocytosis	1989-03-01	29/10312	0.00193062	0.00451484	0.00136541	VEGFA/IFNG/CXCL8	3
DOID:4897	bile duct carcinoma	1989-07-01	208/10312	0.0020904	0.0048758	0.00147457	VEGFA/PTGS2/EGFR/DNMT1/EZH2/DNMT3B/ALOX5	7
DOID:14018	alcoholic liver cirrhosis	1989-03-01	30/10312	0.00213184	0.00495956	0.0014999	ALDH2/CXCL8/IL4	3
DOID:4606	bile duct cancer	1989-07-01	209/10312	0.00214792	0.00498406	0.00150731	VEGFA/PTGS2/EGFR/DNMT1/EZH2/DNMT3B/ALOX5	7
DOID:0060040	pervasive developmental disorder	1989-09-01	334/10312	0.00229317	0.0053074	0.0016051	VEGFA/PTGS2/DHFR/KDM4C/SETDB1/CASP3/CD38/TNF/KDM5A	9
DOID:783	end stage renal disease	1989-06-01	157/10312	0.00232521	0.00531911	0.00160864	DRD2/ABCB1/TNF/IL10/IL4/IL1B	6
DOID:0050865	tongue squamous cell carcinoma	1989-03-01	31/10312	0.00234562	0.00531911	0.00160864	IL2/IFNG/IL10	3
DOID:11123	Henoch-Schoenlein purpura	1989-03-01	31/10312	0.00234562	0.00531911	0.00160864	VEGFA/PTPN22/IL1B	3
DOID:13515	tuberous sclerosis	1989-03-01	31/10312	0.00234562	0.00531911	0.00160864	ABCB1/TNF/IFNG	3
DOID:319	spinal cord disease	1989-03-01	31/10312	0.00234562	0.00531911	0.00160864	VEGFA/IL10/CXCL8	3
DOID:3479	uveal cancer	1989-03-01	31/10312	0.00234562	0.00531911	0.00160864	VEGFA/KIT/IFNG	3
DOID:6039	uveal melanoma	1989-03-01	31/10312	0.00234562	0.00531911	0.00160864	VEGFA/KIT/IFNG	3
DOID:8677	perinatal necrotizing enterocolitis	1989-03-01	31/10312	0.00234562	0.00531911	0.00160864	TNF/IL10/IL1B	3
DOID:784	chronic kidney disease	1989-07-01	213/10312	0.00239034	0.00540687	0.00163518	DRD2/XDH/ABCB1/TNF/IL10/IL4/IL1B	7
DOID:2527	nephrosis	1989-06-01	159/10312	0.00247763	0.00559024	0.00169064	VEGFA/PTGS2/ALOX5/CXCL8/IL4/IL1B	6
DOID:4610	intestinal benign neoplasm	1989-04-01	66/10312	0.00248568	0.00559434	0.00169188	VEGFA/PTGS2/EZH2/IL4	4
DOID:0050753	cerebellar ataxia	1989-06-01	160/10312	0.00255661	0.0057175	0.00172912	DNMT1/RPS6KA3/CASP3/MAPK14/IL2/IFNG	6
DOID:2706	synovium cancer	1989-03-01	32/10312	0.00257224	0.0057175	0.00172912	KIT/EGFR/IL1B	3
DOID:2799	bronchiolitis obliterans	1989-03-01	32/10312	0.00257224	0.0057175	0.00172912	IFNG/CXCL8/IL4	3
DOID:5485	synovial sarcoma	1989-03-01	32/10312	0.00257224	0.0057175	0.00172912	KIT/EGFR/IL1B	3
DOID:9809	hypersensitivity vasculitis	1989-03-01	32/10312	0.00257224	0.0057175	0.00172912	VEGFA/PTPN22/IL1B	3
DOID:13580	cholestasis	1989-06-01	161/10312	0.00263747	0.00584802	0.0017686	VEGFA/XDH/ABCB1/CXCL8/CXCL2/IL4	6
DOID:1192	peripheral nervous system neoplasm	1989-10-01	409/10312	0.0026726	0.00591131	0.00178774	VEGFA/KIT/PTGS2/EGFR/ABCB1/CASP8/CASP1/TNF/IFNG/IL1B	10
DOID:0080547	non-alcoholic steatohepatitis	1989-03-01	33/10312	0.00281194	0.00617389	0.00186715	NOX4/TNF/IL10	3
DOID:3193	peripheral nerve sheath neoplasm	1989-03-01	33/10312	0.00281194	0.00617389	0.00186715	VEGFA/KIT/EGFR	3
DOID:874	bacterial pneumonia	1989-03-01	33/10312	0.00281194	0.00617389	0.00186715	TNF/CXCL2/IL1B	3
DOID:3371	chondrosarcoma	1989-04-01	69/10312	0.00292373	0.00640367	0.00193664	VEGFA/PTGS2/ABCB1/TNF	4
DOID:0060060	non-Hodgkin lymphoma	1989-05-01	114/10312	0.00300152	0.00655807	0.00198333	KMT2A/EZH2/ABCB1/IL10/IL4	5
DOID:0080883	vitamin D-dependent rickets	1989-02-01	10/10312	0.00316873	0.00685667	0.00207364	CXCL8/CXCL2	2
DOID:1270	hereditary hemorrhagic telangiectasia	1989-02-01	10/10312	0.00316873	0.00685667	0.00207364	VEGFA/TNF	2
DOID:4233	clear cell sarcoma	1989-02-01	10/10312	0.00316873	0.00685667	0.00207364	KIT/EGFR	2
DOID:4926	bronchiolo-alveolar adenocarcinoma	1989-02-01	10/10312	0.00316873	0.00685667	0.00207364	EGFR/DNMT1	2
DOID:11335	sarcoidosis	1989-05-01	116/10312	0.00323555	0.00698443	0.00211228	VEGFA/PTGS2/TNF/IFNG/IL1B	5
DOID:1389	polyneuropathy	1989-03-01	35/10312	0.00333157	0.00712321	0.00215425	VEGFA/ALDH2/IL1B	3
DOID:1557	hypersensitivity reaction type III disease	1989-03-01	35/10312	0.00333157	0.00712321	0.00215425	VEGFA/PTPN22/IL1B	3
DOID:2228	thrombocytosis	1989-03-01	35/10312	0.00333157	0.00712321	0.00215425	VEGFA/SELP/IL1B	3
DOID:3355	fibrosarcoma	1989-03-01	35/10312	0.00333157	0.00712321	0.00215425	KIT/PTGS2/TNF	3
DOID:583	hemolytic anemia	1989-05-01	117/10312	0.00335737	0.00714437	0.00216065	HK1/TNF/IL10/CXCL8/IL1B	5
DOID:720	normocytic anemia	1989-05-01	117/10312	0.00335737	0.00714437	0.00216065	HK1/TNF/IL10/CXCL8/IL1B	5
DOID:0060085	organ system benign neoplasm	1989-10-01	426/10312	0.00357955	0.00759915	0.00229818	VEGFA/KIT/PTGS2/EGFR/CARM1/EZH2/IL2/IL10/IL4/IL1B	10
DOID:423	myopathy	1989-11-01	498/10312	0.00359244	0.00760851	0.00230102	VEGFA/DNMT3B/ACHE/PTPN22/TNF/CAPN1/IFNG/IL10/CXCL8/IL4/IL1B	11
DOID:0060643	primary sclerosing cholangitis	1989-02-01	11/10312	0.00385121	0.00800553	0.00242108	VEGFA/TNF	2
DOID:1294	vulva carcinoma	1989-02-01	11/10312	0.00385121	0.00800553	0.00242108	PTGS2/CASP3	2
DOID:13372	alpha 1-antitrypsin deficiency	1989-02-01	11/10312	0.00385121	0.00800553	0.00242108	TNF/IL10	2
DOID:3492	mixed connective tissue disease	1989-02-01	11/10312	0.00385121	0.00800553	0.00242108	TNF/IFNG	2
DOID:8549	chronic ulcer of skin	1989-02-01	11/10312	0.00385121	0.00800553	0.00242108	VEGFA/IL10	2
DOID:8574	lichen disease	1989-02-01	11/10312	0.00385121	0.00800553	0.00242108	IDO1/IFNG	2
DOID:900	hepatopulmonary syndrome	1989-02-01	11/10312	0.00385121	0.00800553	0.00242108	VEGFA/TNF	2
DOID:9201	lichen planus	1989-02-01	11/10312	0.00385121	0.00800553	0.00242108	IDO1/IFNG	2
DOID:83	cataract	1989-05-01	121/10312	0.0038779	0.00804239	0.00243223	AKR1B1/CASP3/XDH/FDFT1/SELP	5
DOID:1272	telangiectasis	1989-03-01	37/10312	0.00390635	0.00804565	0.00243322	VEGFA/RPS6KA3/MAPK14	3
DOID:4251	conjunctival disease	1989-03-01	37/10312	0.00390635	0.00804565	0.00243322	IFNG/IL10/CXCL8	3
DOID:649	prion disease	1989-03-01	37/10312	0.00390635	0.00804565	0.00243322	PTGS2/ACHE/ABCB1	3
DOID:0080809	chronic asthma	1989-04-01	75/10312	0.00395285	0.00810424	0.00245094	PTGS2/ALOX5/IL10/IL4	4
DOID:161	keratosis	1989-04-01	75/10312	0.00395285	0.00810424	0.00245094	VEGFA/TNF/IL2/IL1B	4
DOID:2952	inner ear disease	1989-05-01	122/10312	0.00401658	0.00821616	0.00248478	PTPN22/TNF/IL2/IFNG/IL1B	5
DOID:110	lens disease	1989-05-01	123/10312	0.00415879	0.0084877	0.00256691	AKR1B1/CASP3/XDH/FDFT1/SELP	5
DOID:13636	Fanconi anemia	1989-03-01	38/10312	0.00421497	0.00856344	0.00258981	TNF/IFNG/IL10	3
DOID:811	lipodystrophy	1989-03-01	38/10312	0.00421497	0.00856344	0.00258981	TNF/IFNG/CXCL8	3
DOID:3117	hepatobiliary benign neoplasm	1989-03-01	39/10312	0.004538	0.00915045	0.00276734	CARM1/IL10/IL4	3
DOID:0050951	hereditary ataxia	1989-06-01	180/10312	0.00456918	0.00915045	0.00276734	DNMT1/RPS6KA3/CASP3/MAPK14/IL2/IFNG	6
DOID:0080745	polymyositis	1989-02-01	12/10312	0.00459561	0.00915045	0.00276734	IFNG/IL4	2
DOID:1080	filariasis	1989-02-01	12/10312	0.00459561	0.00915045	0.00276734	VEGFA/IL2	2
DOID:1426	ureteral disease	1989-02-01	12/10312	0.00459561	0.00915045	0.00276734	IFNG/CXCL8	2
DOID:1498	cholera	1989-02-01	12/10312	0.00459561	0.00915045	0.00276734	CXCL8/IL1B	2
DOID:8712	neurofibromatosis	1989-02-01	12/10312	0.00459561	0.00915045	0.00276734	VEGFA/KIT	2
DOID:9620	vesicoureteral reflux	1989-02-01	12/10312	0.00459561	0.00915045	0.00276734	IFNG/CXCL8	2
DOID:9965	toxoplasmosis	1989-02-01	12/10312	0.00459561	0.00915045	0.00276734	IFNG/IL10	2
DOID:480	movement disease	1989-06-01	181/10312	0.00469368	0.00932506	0.00282015	VEGFA/PTGS2/EGFR/DRD2/CASP3/IL1B	6
DOID:1712	aortic valve stenosis	1989-03-01	40/10312	0.00487564	0.00966518	0.00292301	VEGFA/ALOX5/TNF	3
DOID:1875	impotence	1989-03-01	41/10312	0.00522808	0.0102957	0.00311368	P2RY1/CASP3/TNF	3
DOID:3713	ovary adenocarcinoma	1989-03-01	41/10312	0.00522808	0.0102957	0.00311368	VEGFA/PTGS2/EGFR	3
DOID:9446	cholangitis	1989-03-01	41/10312	0.00522808	0.0102957	0.00311368	VEGFA/TNF/CXCL2	3
DOID:3068	glioblastoma	1989-05-01	130/10312	0.00525685	0.0103296	0.00312396	KIT/PTGS2/EZH2/CASP3/CXCL8	5
DOID:0080822	aspirin-induced respiratory disease	1989-02-01	13/10312	0.00540081	0.0103631	0.00313407	PTGS2/IL4	2
DOID:1229	paranoid schizophrenia	1989-02-01	13/10312	0.00540081	0.0103631	0.00313407	IFNG/IL10	2
DOID:12297	Vogt-Koyanagi-Harada disease	1989-02-01	13/10312	0.00540081	0.0103631	0.00313407	TNF/IFNG	2
DOID:13042	persistent fetal circulation syndrome	1989-02-01	13/10312	0.00540081	0.0103631	0.00313407	VEGFA/TNF	2
DOID:1496	echinococcosis	1989-02-01	13/10312	0.00540081	0.0103631	0.00313407	MAPK14/IL4	2
DOID:2089	constipation	1989-02-01	13/10312	0.00540081	0.0103631	0.00313407	KIT/PTGS2	2
DOID:3234	central nervous system lymphoma	1989-02-01	13/10312	0.00540081	0.0103631	0.00313407	PTGS2/IL10	2
DOID:3314	angiomyolipoma	1989-02-01	13/10312	0.00540081	0.0103631	0.00313407	EGFR/IFNG	2
DOID:8506	bullous pemphigoid	1989-02-01	13/10312	0.00540081	0.0103631	0.00313407	VEGFA/IL2	2
DOID:8566	herpes simplex	1989-02-01	13/10312	0.00540081	0.0103631	0.00313407	IDO1/IFNG	2
DOID:9779	bowel dysfunction	1989-02-01	13/10312	0.00540081	0.0103631	0.00313407	KIT/PTGS2	2
DOID:0050621	respiratory system benign neoplasm	1989-04-01	82/10312	0.00543472	0.0104059	0.00314703	VEGFA/EGFR/IL2/IL4	4
DOID:1876	sexual dysfunction	1989-03-01	42/10312	0.00559549	0.010691	0.00323323	P2RY1/CASP3/TNF	3
DOID:1067	open-angle glaucoma	1989-04-01	83/10312	0.00567286	0.0108158	0.00327098	TNF/IL2/IL10/IL1B	4
DOID:1019	osteomyelitis	1989-02-01	14/10312	0.00626575	0.0118207	0.00357489	KMT2A/IL4	2
DOID:11294	arteriovenous malformation	1989-02-01	14/10312	0.00626575	0.0118207	0.00357489	VEGFA/IL1B	2
DOID:2113	coccidiosis	1989-02-01	14/10312	0.00626575	0.0118207	0.00357489	IFNG/IL10	2
DOID:3179	inverted papilloma	1989-02-01	14/10312	0.00626575	0.0118207	0.00357489	VEGFA/EGFR	2
DOID:6196	reactive arthritis	1989-02-01	14/10312	0.00626575	0.0118207	0.00357489	IFNG/CXCL8	2
DOID:11476	osteoporosis	1989-05-01	136/10312	0.00634981	0.0119541	0.00361525	KIT/ABCB1/MAPK14/TNF/IL1B	5
DOID:3007	breast ductal carcinoma	1989-04-01	86/10312	0.0064289	0.0120777	0.00365262	KIT/EZH2/ABCB1/CXCL8	4
DOID:0080011	bone resorption disease	1989-05-01	137/10312	0.00654637	0.0122727	0.0037116	KIT/ABCB1/MAPK14/TNF/IL1B	5
DOID:0060224	atrial fibrillation	1989-03-01	45/10312	0.0067892	0.0126488	0.00382532	VEGFA/TNF/IL2	3
DOID:2452	thrombophilia	1989-03-01	45/10312	0.0067892	0.0126488	0.00382532	VEGFA/TNF/IL10	3
DOID:3192	neurilemmoma	1989-03-01	45/10312	0.0067892	0.0126488	0.00382532	VEGFA/KIT/EGFR	3
DOID:0060108	brain glioma	1989-02-01	15/10312	0.00718935	0.0132568	0.00400919	VEGFA/CASP3	2
DOID:3669	intermittent claudication	1989-02-01	15/10312	0.00718935	0.0132568	0.00400919	CASP3/IL10	2
DOID:5394	prolactinoma	1989-02-01	15/10312	0.00718935	0.0132568	0.00400919	PTGS2/DRD2	2
DOID:5688	Werner syndrome	1989-02-01	15/10312	0.00718935	0.0132568	0.00400919	POLB/MAPK14	2
DOID:6132	bronchitis	1989-02-01	15/10312	0.00718935	0.0132568	0.00400919	VEGFA/TNF	2
DOID:1227	neutropenia	1989-03-01	46/10312	0.00721811	0.0132825	0.00401698	TNF/IFNG/IL10	3
DOID:12858	Huntington's disease	1989-05-01	142/10312	0.0075937	0.0139013	0.00420412	PTGS2/SETDB1/ACHE/CASP3/CASP8	5
DOID:0060074	ductal carcinoma in situ	1989-03-01	47/10312	0.00766275	0.0139013	0.00420412	VEGFA/PTGS2/CASP6	3
DOID:13207	proliferative diabetic retinopathy	1989-03-01	47/10312	0.00766275	0.0139013	0.00420412	VEGFA/KIT/TNF	3
DOID:2001	neuroma	1989-03-01	47/10312	0.00766275	0.0139013	0.00420412	VEGFA/KIT/EGFR	3
DOID:866	vein disease	1989-03-01	47/10312	0.00766275	0.0139013	0.00420412	VEGFA/TNF/IL1B	3
DOID:8991	cervix uteri carcinoma in situ	1989-03-01	47/10312	0.00766275	0.0139013	0.00420412	VEGFA/PTGS2/IL1B	3
DOID:9108	uterus carcinoma in situ	1989-03-01	47/10312	0.00766275	0.0139013	0.00420412	VEGFA/PTGS2/IL1B	3
DOID:0080005	bone remodeling disease	1989-06-01	201/10312	0.00774535	0.0140228	0.00424088	KIT/KMT2A/ABCB1/MAPK14/TNF/IL1B	6
DOID:224	transient cerebral ischemia	1989-06-01	202/10312	0.00792827	0.0143251	0.0043323	CASP3/CASP7/CASP8/TNF/IL10/IL1B	6
DOID:1790	malignant mesothelioma	1989-03-01	48/10312	0.00812327	0.014648	0.00442994	VEGFA/KIT/SETD2	3
DOID:12895	keratoconjunctivitis sicca	1989-02-01	16/10312	0.00817057	0.0146743	0.00443791	TNF/IL4	2
DOID:1474	aggressive periodontitis	1989-02-01	16/10312	0.00817057	0.0146743	0.00443791	IL2/IL10	2
DOID:1459	hypothyroidism	1989-05-01	146/10312	0.00851176	0.0152566	0.004614	PTPN22/TNF/IFNG/IL10/IL4	5
DOID:9553	adrenal gland disease	1989-03-01	50/10312	0.00909241	0.0162649	0.00491894	DRD2/PTPN22/SELP	3
DOID:1003	pelvic inflammatory disease	1989-02-01	17/10312	0.00920835	0.0162777	0.00492282	IFNG/IL4	2
DOID:1245	vulva cancer	1989-02-01	17/10312	0.00920835	0.0162777	0.00492282	PTGS2/CASP3	2
DOID:171	neuroectodermal tumor	1989-02-01	17/10312	0.00920835	0.0162777	0.00492282	KIT/TYMS	2
DOID:2738	pseudoxanthoma elasticum	1989-02-01	17/10312	0.00920835	0.0162777	0.00492282	VEGFA/SELP	2
DOID:84	osteochondritis dissecans	1989-02-01	17/10312	0.00920835	0.0162777	0.00492282	DRD2/TNF	2
DOID:8929	atrophic gastritis	1989-02-01	17/10312	0.00920835	0.0162777	0.00492282	IL2/IL1B	2
DOID:8791	breast carcinoma in situ	1989-03-01	51/10312	0.00960126	0.016939	0.00512279	VEGFA/PTGS2/CASP6	3
DOID:3008	invasive ductal carcinoma	1989-03-01	52/10312	0.0101264	0.0178305	0.00539241	KIT/EZH2/ABCB1	3
DOID:5223	infertility	1989-06-01	213/10312	0.0101515	0.0178396	0.00539516	VEGFA/ABCB1/TNF/IL10/IL4/IL1B	6
DOID:9111	cutaneous leishmaniasis	1989-02-01	18/10312	0.0103017	0.0180682	0.00546429	TNF/IL10	2
DOID:3328	temporal lobe epilepsy	1989-04-01	99/10312	0.0104741	0.0183348	0.00554494	PTGS2/CASP3/ABCB1/IL1B	4
DOID:1574	alcohol use disorder	1989-06-01	215/10312	0.010599	0.0185173	0.00560013	KDM4C/EGFR/DRD2/ANPEP/ALDH2/KDM5A	6
DOID:13406	pulmonary sarcoidosis	1989-03-01	54/10312	0.0112262	0.0195371	0.00590852	VEGFA/TNF/IFNG	3
DOID:7998	hyperthyroidism	1989-03-01	54/10312	0.0112262	0.0195371	0.00590852	ABCB1/IFNG/IL10	3
DOID:11119	Gilles de la Tourette syndrome	1989-02-01	19/10312	0.0114495	0.0198488	0.0060028	DRD2/IL2	2
DOID:2615	papilloma	1989-02-01	19/10312	0.0114495	0.0198488	0.0060028	VEGFA/EGFR	2
DOID:332	amyotrophic lateral sclerosis	1989-06-01	220/10312	0.011779	0.0203807	0.00616366	VEGFA/PTGS2/SIGMAR1/CASP3/MAPK14/TNF	6
DOID:0050902	medulloblastoma	1989-02-01	20/10312	0.0126509	0.0213946	0.00647029	KDM4C/IFNG	2
DOID:106	pleural tuberculosis	1989-02-01	20/10312	0.0126509	0.0213946	0.00647029	TNF/IL1B	2
DOID:13138	acute proliferative glomerulonephritis	1989-02-01	20/10312	0.0126509	0.0213946	0.00647029	KIT/IL1B	2
DOID:13139	crescentic glomerulonephritis	1989-02-01	20/10312	0.0126509	0.0213946	0.00647029	KIT/IL1B	2
DOID:1727	retinal vein occlusion	1989-02-01	20/10312	0.0126509	0.0213946	0.00647029	VEGFA/IL1B	2
DOID:2769	tic disorder	1989-02-01	20/10312	0.0126509	0.0213946	0.00647029	DRD2/IL2	2
DOID:3302	chordoma	1989-02-01	20/10312	0.0126509	0.0213946	0.00647029	VEGFA/ABCB1	2
DOID:3303	notochordal cancer	1989-02-01	20/10312	0.0126509	0.0213946	0.00647029	VEGFA/ABCB1	2
DOID:8544	chronic fatigue syndrome	1989-02-01	20/10312	0.0126509	0.0213946	0.00647029	VEGFA/PTGS2	2
DOID:8632	Kaposi's sarcoma	1989-02-01	20/10312	0.0126509	0.0213946	0.00647029	CXCL8/IL4	2
DOID:9182	pemphigus	1989-02-01	20/10312	0.0126509	0.0213946	0.00647029	IL2/IL10	2
DOID:9719	neovascular inflammatory vitreoretinopathy	1989-02-01	20/10312	0.0126509	0.0213946	0.00647029	VEGFA/CXCL8	2
DOID:0050908	myelodysplastic syndrome	1989-03-01	57/10312	0.0130006	0.0219445	0.00663661	EZH2/TNF/IL1B	3
DOID:11204	allergic conjunctivitis	1989-02-01	21/10312	0.0139048	0.0231661	0.00700605	IFNG/IL10	2
DOID:11465	autonomic nervous system disease	1989-02-01	21/10312	0.0139048	0.0231661	0.00700605	DNMT1/TNF	2
DOID:12134	factor VIII deficiency	1989-02-01	21/10312	0.0139048	0.0231661	0.00700605	IFNG/IL10	2
DOID:12571	phacogenic glaucoma	1989-02-01	21/10312	0.0139048	0.0231661	0.00700605	XDH/TNF	2
DOID:13641	exfoliation syndrome	1989-02-01	21/10312	0.0139048	0.0231661	0.00700605	XDH/TNF	2
DOID:614	lymphopenia	1989-02-01	21/10312	0.0139048	0.0231661	0.00700605	TNF/IL2	2
DOID:9720	vitreous disease	1989-02-01	21/10312	0.0139048	0.0231661	0.00700605	VEGFA/CXCL8	2
DOID:2742	auditory system disease	1989-07-01	297/10312	0.0141151	0.0234586	0.00709449	PTPN22/TNF/IL2/IFNG/IL10/CXCL8/IL1B	7
DOID:1036	chronic leukemia	1989-06-01	229/10312	0.0141326	0.0234586	0.00709449	VEGFA/KIT/EZH2/ANPEP/CD38/TNF	6
DOID:302	substance abuse	1989-06-01	231/10312	0.0146973	0.0243059	0.00735076	KDM4C/EGFR/DRD2/ANPEP/ALDH2/KDM5A	6
DOID:3963	thyroid gland carcinoma	1989-06-01	231/10312	0.0146973	0.0243059	0.00735076	VEGFA/KIT/PTGS2/EGFR/SMYD2/EZH2	6
DOID:10124	corneal disease	1989-04-01	110/10312	0.0149598	0.0246946	0.0074683	VEGFA/PTGS2/TNF/IL1B	4
DOID:0050127	sinusitis	1989-02-01	22/10312	0.0152103	0.0247893	0.00749693	IL2/IL1B	2
DOID:11247	disseminated intravascular coagulation	1989-02-01	22/10312	0.0152103	0.0247893	0.00749693	TNF/IL10	2
DOID:1352	paranasal sinus disease	1989-02-01	22/10312	0.0152103	0.0247893	0.00749693	IL2/IL1B	2
DOID:3702	cervical adenocarcinoma	1989-02-01	22/10312	0.0152103	0.0247893	0.00749693	PTGS2/EGFR	2
DOID:3947	adrenal gland hyperfunction	1989-02-01	22/10312	0.0152103	0.0247893	0.00749693	DRD2/SELP	2
DOID:4706	infratentorial cancer	1989-02-01	22/10312	0.0152103	0.0247893	0.00749693	KDM4C/IFNG	2
DOID:5940	malignant peripheral nerve sheath tumor	1989-02-01	22/10312	0.0152103	0.0247893	0.00749693	KIT/EGFR	2
DOID:987	alopecia	1989-03-01	62/10312	0.0162951	0.0265091	0.00801705	PTPN22/IFNG/IL4	3
DOID:2154	nephroblastoma	1989-04-01	113/10312	0.0163641	0.0265732	0.00803645	KIT/PTGS2/KDM4D/ABCB1	4
DOID:2475	chronic conjunctivitis	1989-02-01	23/10312	0.0165664	0.0268048	0.00810647	IFNG/IL10	2
DOID:916	liver benign neoplasm	1989-02-01	23/10312	0.0165664	0.0268048	0.00810647	CARM1/IL10	2
DOID:2234	focal epilepsy	1989-04-01	114/10312	0.0168501	0.0272147	0.00823043	PTGS2/CASP3/ABCB1/IL1B	4
DOID:0050904	salivary gland carcinoma	1989-03-01	63/10312	0.0170051	0.0273667	0.00827641	KIT/EGFR/DNMT1	3
DOID:0060115	nervous system benign neoplasm	1989-03-01	63/10312	0.0170051	0.0273667	0.00827641	VEGFA/KIT/EGFR	3
DOID:1342	congenital hypoplastic anemia	1989-03-01	64/10312	0.0177323	0.0284858	0.00861486	TNF/IFNG/IL10	3
DOID:5327	retinal detachment	1989-02-01	24/10312	0.0179722	0.0288197	0.00871583	CASP8/TNF	2
DOID:3069	malignant astrocytoma	1989-05-01	177/10312	0.018353	0.0293779	0.00888464	KIT/PTGS2/EZH2/CASP3/CXCL8	5
DOID:8850	salivary gland cancer	1989-03-01	66/10312	0.019238	0.0307398	0.00929651	KIT/EGFR/DNMT1	3
DOID:12842	Guillain-Barre syndrome	1989-02-01	25/10312	0.0194266	0.0308218	0.00932132	TNF/IL1B	2
DOID:14268	sclerosing cholangitis	1989-02-01	25/10312	0.0194266	0.0308218	0.00932132	VEGFA/TNF	2
DOID:61	mitral valve disease	1989-02-01	25/10312	0.0194266	0.0308218	0.00932132	TNF/IL10	2
DOID:9253	gastrointestinal stromal tumor	1989-02-01	25/10312	0.0194266	0.0308218	0.00932132	KIT/SETD2	2
DOID:576	proteinuria	1989-06-01	247/10312	0.0197922	0.0313463	0.00947995	VEGFA/PTGS2/ALOX5/CXCL8/IL4/IL1B	6
DOID:10241	thalassemia	1989-03-01	67/10312	0.0200167	0.0316461	0.00957062	TNF/CXCL8/IL1B	3
DOID:1091	tooth disease	1989-03-01	68/10312	0.0208126	0.0326855	0.00988495	TNF/IFNG/IL1B	3
DOID:3829	pituitary adenoma	1989-03-01	68/10312	0.0208126	0.0326855	0.00988495	VEGFA/PTGS2/DRD2	3
DOID:60009	pituitary gland benign neoplasm	1989-03-01	68/10312	0.0208126	0.0326855	0.00988495	VEGFA/PTGS2/DRD2	3
DOID:0060033	autoimmune disease of peripheral nervous system	1989-02-01	26/10312	0.0209289	0.0326855	0.00988495	TNF/IL1B	2
DOID:10526	conjunctival pterygium	1989-02-01	26/10312	0.0209289	0.0326855	0.00988495	VEGFA/PTGS2	2
DOID:1407	anterior uveitis	1989-02-01	26/10312	0.0209289	0.0326855	0.00988495	PTPN22/TNF	2
DOID:5395	functioning pituitary adenoma	1989-02-01	26/10312	0.0209289	0.0326855	0.00988495	PTGS2/DRD2	2
DOID:3407	carotid artery disease	1989-03-01	69/10312	0.0216257	0.0337151	0.0101963	XDH/IL10/IL4	3
DOID:2115	B cell deficiency	1989-03-01	70/10312	0.0224561	0.0348022	0.0105251	IFNG/IL10/IL4	3
DOID:13001	carotid stenosis	1989-02-01	27/10312	0.022478	0.0348022	0.0105251	IL10/IL4	2
DOID:235	colonic benign neoplasm	1989-02-01	27/10312	0.022478	0.0348022	0.0105251	PTGS2/IL4	2
DOID:3308	embryonal carcinoma	1989-02-01	27/10312	0.022478	0.0348022	0.0105251	EGFR/DNMT1	2
DOID:11612	polycystic ovary syndrome	1989-05-01	188/10312	0.0231404	0.0357661	0.0108166	VEGFA/MGAM/TNF/IL10/IL1B	5
DOID:3969	thyroid gland papillary carcinoma	1989-04-01	127/10312	0.0239992	0.0368274	0.0111376	VEGFA/PTGS2/EGFR/SMYD2	4
DOID:13564	aspergillosis	1989-02-01	28/10312	0.0240731	0.0368274	0.0111376	IL10/IL1B	2
DOID:13608	biliary atresia	1989-02-01	28/10312	0.0240731	0.0368274	0.0111376	VEGFA/CXCL8	2
DOID:3275	thymoma	1989-02-01	28/10312	0.0240731	0.0368274	0.0111376	DNMT3B/PTPN22	2
DOID:3405	histiocytosis	1989-02-01	28/10312	0.0240731	0.0368274	0.0111376	CASP8/IL1B	2
DOID:4531	mucoepidermoid carcinoma	1989-02-01	28/10312	0.0240731	0.0368274	0.0111376	EGFR/DNMT1	2
DOID:0050728	glycogen metabolism disorder	1989-02-01	29/10312	0.0257133	0.0389385	0.011776	GAA/CXCL8	2
DOID:2747	glycogen storage disease	1989-02-01	29/10312	0.0257133	0.0389385	0.011776	GAA/CXCL8	2
DOID:321	tropical spastic paraparesis	1989-02-01	29/10312	0.0257133	0.0389385	0.011776	VEGFA/CXCL8	2
DOID:4724	brain edema	1989-02-01	29/10312	0.0257133	0.0389385	0.011776	VEGFA/CXCL2	2
DOID:6195	conjunctivitis	1989-02-01	29/10312	0.0257133	0.0389385	0.011776	IFNG/IL10	2
DOID:6543	acne	1989-02-01	29/10312	0.0257133	0.0389385	0.011776	ANPEP/TNF	2
DOID:4535	hypotrichosis	1989-03-01	74/10312	0.02595	0.0392308	0.0118644	PTPN22/IFNG/IL4	3
DOID:1094	attention deficit hyperactivity disorder	1989-03-01	75/10312	0.0268665	0.0405482	0.0122628	VEGFA/ADRA2A/DRD2	3
DOID:2876	laryngeal squamous cell carcinoma	1989-02-01	30/10312	0.0273977	0.0411424	0.0124425	PTGS2/EGFR	2
DOID:640	encephalomyelitis	1989-02-01	30/10312	0.0273977	0.0411424	0.0124425	TNF/IFNG	2
DOID:9098	sebaceous gland disease	1989-02-01	30/10312	0.0273977	0.0411424	0.0124425	ANPEP/TNF	2
DOID:3587	pancreatic ductal carcinoma	1989-03-01	76/10312	0.0278003	0.0416587	0.0125987	DNMT1/DNMT3B/IL4	3
DOID:12449	aplastic anemia	1989-04-01	133/10312	0.0278343	0.0416587	0.0125987	KIT/TNF/IFNG/IL10	4
DOID:1414	ovarian dysfunction	1989-05-01	199/10312	0.0286743	0.0428445	0.0129573	VEGFA/MGAM/TNF/IL10/IL1B	5
DOID:8502	bullous skin disease	1989-02-01	31/10312	0.0291254	0.0433742	0.0131175	VEGFA/TNF	2
DOID:906	peroxisomal disease	1989-02-01	31/10312	0.0291254	0.0433742	0.0131175	TNF/IL2	2
DOID:11714	gestational diabetes	1989-03-01	78/10312	0.0297193	0.0441776	0.0133605	TNF/IL10/IL1B	3
DOID:4074	pancreatic adenocarcinoma	1989-05-01	201/10312	0.0297633	0.0441776	0.0133605	KIT/PTGS2/EGFR/TNF/IL1B	5
DOID:10825	essential hypertension	1989-04-01	137/10312	0.0305835	0.0453201	0.013706	VEGFA/ALDH2/IL10/IL1B	4
DOID:0080162	lupus nephritis	1989-02-01	32/10312	0.0308956	0.0456623	0.0138095	TNF/IFNG	2
DOID:231	motor neuron disease	1989-06-01	274/10312	0.0309161	0.0456623	0.0138095	VEGFA/PTGS2/SIGMAR1/CASP3/MAPK14/TNF	6
DOID:10871	age related macular degeneration	1989-03-01	80/10312	0.0317068	0.0467532	0.0141394	VEGFA/TNF/SELP	3
DOID:0050855	renal fibrosis	1989-02-01	33/10312	0.0327075	0.0478634	0.0144752	XDH/IFNG	2
DOID:10941	intracranial aneurysm	1989-02-01	33/10312	0.0327075	0.0478634	0.0144752	CASP3/TNF	2
DOID:5603	T-cell acute lymphoblastic leukemia	1989-02-01	33/10312	0.0327075	0.0478634	0.0144752	IL10/CXCL8	2
DOID:8029	sporadic breast cancer	1989-02-01	33/10312	0.0327075	0.0478634	0.0144752	VEGFA/IFNG	2
DOID:421	hair disease	1989-03-01	81/10312	0.0327262	0.0478634	0.0144752	PTPN22/IFNG/IL4	3
DOID:0080524	thyroid gland adenocarcinoma	1989-04-01	142/10312	0.0342386	0.0499128	0.015095	VEGFA/PTGS2/EGFR/SMYD2	4
DOID:0080525	differentiated thyroid gland carcinoma	1989-04-01	142/10312	0.0342386	0.0499128	0.015095	VEGFA/PTGS2/EGFR/SMYD2	4
DOID:0050743	mature T-cell and NK-cell lymphoma	1989-02-01	34/10312	0.0345601	0.0500565	0.0151384	ABCB1/IL4	2
DOID:10487	Hirschsprung's disease	1989-02-01	34/10312	0.0345601	0.0500565	0.0151384	KIT/ACHE	2
DOID:11713	diabetic angiopathy	1989-02-01	34/10312	0.0345601	0.0500565	0.0151384	VEGFA/TNF	2
DOID:8725	vascular dementia	1989-02-01	34/10312	0.0345601	0.0500565	0.0151384	TNF/IL1B	2
DOID:2277	gonadal disease	1989-04-01	143/10312	0.034999	0.0506104	0.0153059	EGFR/CASP3/F10/KDM5A	4
DOID:12241	beta thalassemia	1989-02-01	35/10312	0.0364528	0.0525435	0.0158905	TNF/CXCL8	2
DOID:8634	prostate carcinoma in situ	1989-02-01	35/10312	0.0364528	0.0525435	0.0158905	PTGS2/CARM1	2
DOID:2671	transitional cell carcinoma	1989-03-01	85/10312	0.0369734	0.0532085	0.0160917	PTGS2/EGFR/CASP3	3
DOID:11201	parathyroid gland disease	1989-02-01	36/10312	0.0383846	0.0548875	0.0165994	PTGS2/PTPN22	2
DOID:11372	megacolon	1989-02-01	36/10312	0.0383846	0.0548875	0.0165994	KIT/ACHE	2
DOID:1967	leiomyosarcoma	1989-02-01	36/10312	0.0383846	0.0548875	0.0165994	KIT/ABCB1	2
DOID:4230	smooth muscle cancer	1989-02-01	36/10312	0.0383846	0.0548875	0.0165994	KIT/ABCB1	2
DOID:594	panic disorder	1989-02-01	37/10312	0.0403548	0.057613	0.0174237	DRD2/IL10	2
DOID:0002116	pterygium	1989-02-01	38/10312	0.0423625	0.0601924	0.0182038	VEGFA/PTGS2	2
DOID:1852	intrahepatic cholestasis	1989-02-01	38/10312	0.0423625	0.0601924	0.0182038	CXCL8/CXCL2	2
DOID:214	teeth hard tissue disease	1989-02-01	38/10312	0.0423625	0.0601924	0.0182038	TNF/IL1B	2
DOID:2797	idiopathic interstitial pneumonia	1989-02-01	39/10312	0.0444071	0.0628984	0.0190221	IFNG/IL4	2
DOID:8923	skin melanoma	1989-02-01	39/10312	0.0444071	0.0628984	0.0190221	DNMT3B/CASP3	2
DOID:10003	sensorineural hearing loss	1989-03-01	92/10312	0.0450518	0.0637111	0.0192679	TNF/IL2/IFNG	3
DOID:10976	membranous glomerulonephritis	1989-02-01	40/10312	0.0464877	0.0656383	0.0198508	AKR1B1/IL1B	2
DOID:2007	degeneration of macula and posterior pole	1989-03-01	94/10312	0.0475085	0.0669743	0.0202548	VEGFA/TNF/SELP	3
DOID:10159	osteonecrosis	1989-02-01	41/10312	0.0486036	0.0681969	0.0206246	VEGFA/ABCB1	2
DOID:3683	lung benign neoplasm	1989-02-01	41/10312	0.0486036	0.0681969	0.0206246	IL2/IL4	2
DOID:5157	benign pleural mesothelioma	1989-02-01	41/10312	0.0486036	0.0681969	0.0206246	VEGFA/EGFR	2
