# Supplementary material for: Yangke powder alleviates OVA-induced allergic asthma by inhibiting the PI3K/AKT/NF-κB signaling pathway
Source: Chin Med. 2025 May 26;20:69. doi: 10.1186/s13020-025-01125-x (PMC12105270; doi:10.1186/s13020-025-01125-x)
Supplement: Supplementary file 7 — Additional file 7 [file 13020_2025_1125_MOESM7_ESM.xlsx]

## Sheet: Sheet1
ONTOLOGY	ID	Description	GeneRatio	BgRatio	pvalue	p.adjust	qvalue	geneID	Count
BP	GO:0002676	regulation of chronic inflammatory response	35156	10/18870	1.29031e-07	1.57159e-05	9.09463e-06	IDO1/TNF/IL10/IL4	4
BP	GO:0032259	methylation	16/96	282/18870	9.17643e-13	2.79422e-09	1.61698e-09	EHMT1/EHMT2/SETD2/CARM1/PRMT1/DOT1L/KMT2A/SUV39H1/DNMT1/INMT/SMYD2/EZH2/EZH1/SETDB1/DNMT3B/TYMS	16
BP	GO:0043410	positive regulation of MAPK cascade	15/96	474/18870	1.62716e-08	2.75261e-06	1.5929e-06	VEGFA/KIT/ADORA1/EGFR/PRMT1/P2RY1/EZH2/ADRA2A/DRD2/ADRA2C/NOX4/XDH/PTPN22/TNF/IL1B	15
BP	GO:0050727	regulation of inflammatory response	35400	425/18870	1.65226e-06	8.95005e-05	5.17929e-05	PTGS2/ADORA1/IDO1/ALOX5/CASP1/MAPK14/TNF/IL2/IFNG/IL10/IL4/IL1B	12
BP	GO:0006935	chemotaxis	35309	468/18870	0.000632275	0.00497488	0.0028789	VEGFA/KIT/ALOX5/MAPK14/IL10/CXCL8/CXCL2/IL4/IL1B	9
BP	GO:0046328	regulation of JNK cascade	35186	132/18870	0.000570245	0.00466773	0.00270116	EGFR/PRMT1/PTPN22/TNF/IL1B	5
BP	GO:0002544	chronic inflammatory response	35156	19/18870	2.29931e-06	0.000104499	6.0472e-05	IDO1/TNF/IL10/IL4	4
BP	GO:0001819	positive regulation of cytokine production	17/96	499/18870	5.23781e-10	1.51627e-07	8.7745e-08	KIT/PTGS2/SETD2/IDO1/HK1/ADRA2A/DRD2/PTPN22/CASP8/CASP1/MAPK14/TNF/IL2/IFNG/IL10/IL4/IL1B	17
BP	GO:0032496	response to lipopolysaccharide	15/96	348/18870	2.43462e-10	9.16296e-08	5.3025e-08	PTGS2/IDO1/RPS6KA3/CASP3/PTPN22/CASP7/CASP8/CASP1/MAPK14/TNF/SELP/IL10/CXCL8/CXCL2/IL1B	15
BP	GO:0034968	histone lysine methylation	35247	33/18870	2.70827e-10	9.16296e-08	5.3025e-08	EHMT1/EHMT2/SETD2/DOT1L/KMT2A/SMYD2/SETDB1	7
BP	GO:0032259	methylation	16/96	282/18870	9.18e-13	2.79e-09	1.62e-09	EHMT1/EHMT2/SETD2/CARM1/PRMT1/DOT1L/KMT2A/SUV39H1/DNMT1/INMT/SMYD2/EZH2/EZH1/SETDB1/DNMT3B/TYMS	16
BP	GO:0016571	histone methylation	1996-08-01	38/18870	1.44e-11	2.19e-08	1.27e-08	EHMT1/EHMT2/SETD2/CARM1/DOT1L/KMT2A/SMYD2/SETDB1	8
BP	GO:0006730	one-carbon metabolic process	1996-08-01	40/18870	2.24e-11	2.28e-08	1.32e-08	CA12/DHFR/CA1/CA7/CA13/CA4/FPGS/TYMS	8
BP	GO:0006760	folic acid-containing compound metabolic process	1996-07-01	26/18870	4.29e-11	3.27e-08	1.89e-08	FOLH1/DHFR/FPGS/TYMS/ATIC/GART/FOLR1	7
BP	GO:0042558	pteridine-containing compound metabolic process	1996-07-01	32/18870	2.14e-10	9.16e-08	5.3e-08	FOLH1/DHFR/FPGS/TYMS/ATIC/GART/FOLR1	7
BP	GO:0032496	response to lipopolysaccharide	15/96	348/18870	2.43e-10	9.16e-08	5.3e-08	PTGS2/IDO1/RPS6KA3/CASP3/PTPN22/CASP7/CASP8/CASP1/MAPK14/TNF/SELP/IL10/CXCL8/CXCL2/IL1B	15
BP	GO:0006479	protein methylation	1996-09-01	80/18870	2.68e-10	9.16e-08	5.3e-08	EHMT1/EHMT2/SETD2/CARM1/PRMT1/DOT1L/KMT2A/SMYD2/SETDB1	9
BP	GO:0008213	protein alkylation	1996-09-01	80/18870	2.68e-10	9.16e-08	5.3e-08	EHMT1/EHMT2/SETD2/CARM1/PRMT1/DOT1L/KMT2A/SMYD2/SETDB1	9
BP	GO:0034968	histone lysine methylation	1996-07-01	33/18870	2.71e-10	9.16e-08	5.3e-08	EHMT1/EHMT2/SETD2/DOT1L/KMT2A/SMYD2/SETDB1	7
BP	GO:0001819	positive regulation of cytokine production	17/96	499/18870	5.24e-10	1.52e-07	8.77e-08	KIT/PTGS2/SETD2/IDO1/HK1/ADRA2A/DRD2/PTPN22/CASP8/CASP1/MAPK14/TNF/IL2/IFNG/IL10/IL4/IL1B	17
BP	GO:0002237	response to molecule of bacterial origin	15/96	369/18870	5.48e-10	1.52e-07	8.77e-08	PTGS2/IDO1/RPS6KA3/CASP3/PTPN22/CASP7/CASP8/CASP1/MAPK14/TNF/SELP/IL10/CXCL8/CXCL2/IL1B	15
BP	GO:0043414	macromolecule methylation	1996-12-01	210/18870	7.25e-10	1.84e-07	1.06e-07	EHMT1/EHMT2/SETD2/CARM1/PRMT1/DOT1L/KMT2A/DNMT1/SMYD2/EZH2/SETDB1/DNMT3B	12
BP	GO:0051953	negative regulation of amine transport	1996-06-01	28/18870	5.09e-09	1.14e-06	6.62e-07	ADORA1/P2RY1/ADRA2A/DRD2/ADRA2C/TNF	6
BP	GO:0009123	nucleoside monophosphate metabolic process	1996-08-01	77/18870	5.26e-09	1.14e-06	6.62e-07	IMPDH2/DNPH1/UPP1/HPRT1/XDH/TYMS/ATIC/GART	8
BP	GO:0018022	peptidyl-lysine methylation	1996-07-01	53/18870	9e-09	1.83e-06	1.06e-06	EHMT1/EHMT2/SETD2/DOT1L/KMT2A/SMYD2/SETDB1	7
BP	GO:0016570	histone modification	1996-09-01	120/18870	1.02e-08	1.87e-06	1.08e-06	EHMT1/EHMT2/SETD2/CARM1/DOT1L/KMT2A/SUV39H1/SMYD2/SETDB1	9
BP	GO:0016052	carbohydrate catabolic process	1996-10-01	163/18870	1.04e-08	1.87e-06	1.08e-06	GAA/HK2/HK1/MGAM/ADCY10/NEU4/NEU3/NEU2/AMY2A/IFNG	10
BP	GO:0043410	positive regulation of MAPK cascade	15/96	474/18870	1.63e-08	2.75e-06	1.59e-06	VEGFA/KIT/ADORA1/EGFR/PRMT1/P2RY1/EZH2/ADRA2A/DRD2/ADRA2C/NOX4/XDH/PTPN22/TNF/IL1B	15
BP	GO:0031507	heterochromatin formation	1996-08-01	91/18870	2.01e-08	3.21e-06	1.86e-06	EHMT1/DOT1L/SUV39H1/DNMT1/EZH2/EZH1/SETDB1/KDM5A	8
BP	GO:0070828	heterochromatin organization	1996-08-01	100/18870	4.23e-08	6.44e-06	3.73e-06	EHMT1/DOT1L/SUV39H1/DNMT1/EZH2/EZH1/SETDB1/KDM5A	8
BP	GO:0003012	muscle system process	14/96	452/18870	6.68e-08	9.69e-06	5.61e-06	KIT/PTGS2/ADORA1/P2RY1/EZH2/GAA/ADCY10/ADRA2A/DRD2/ADRA2C/NMUR2/CD38/TNF/IL1B	14
BP	GO:0009124	nucleoside monophosphate biosynthetic process	1996-06-01	43/18870	7.75e-08	1.07e-05	6.21e-06	IMPDH2/UPP1/HPRT1/TYMS/ATIC/GART	6
BP	GO:0140718	facultative heterochromatin formation	1996-06-01	46/18870	1.18e-07	1.53e-05	8.87e-06	EHMT1/SUV39H1/DNMT1/EZH2/SETDB1/KDM5A	6
BP	GO:0051043	regulation of membrane protein ectodomain proteolysis	1996-05-01	24/18870	1.21e-07	1.53e-05	8.87e-06	ADRA2A/TNF/IFNG/IL10/IL1B	5
BP	GO:0002676	regulation of chronic inflammatory response	1996-04-01	10/18870	1.29e-07	1.57e-05	9.09e-06	IDO1/TNF/IL10/IL4	4
BP	GO:0045814	negative regulation of gene expression, epigenetic	1996-08-01	120/18870	1.76e-07	2.05e-05	1.19e-05	EHMT1/DOT1L/SUV39H1/DNMT1/EZH2/EZH1/SETDB1/KDM5A	8
BP	GO:0045860	positive regulation of protein kinase activity	1996-11-01	282/18870	1.96e-07	2.05e-05	1.19e-05	VEGFA/KIT/EGFR/EZH2/ADRA2A/ADRA2C/NOX4/TNF/IFNG/IL4/IL1B	11
BP	GO:0006305	DNA alkylation	1996-06-01	50/18870	1.96e-07	2.05e-05	1.19e-05	EHMT1/EHMT2/KMT2A/DNMT1/EZH2/DNMT3B	6
BP	GO:0006306	DNA methylation	1996-06-01	50/18870	1.96e-07	2.05e-05	1.19e-05	EHMT1/EHMT2/KMT2A/DNMT1/EZH2/DNMT3B	6
BP	GO:0018027	peptidyl-lysine dimethylation	1996-04-01	11/18870	2.02e-07	2.05e-05	1.19e-05	EHMT1/EHMT2/SETD2/SMYD2	4
BP	GO:0046037	GMP metabolic process	1996-05-01	27/18870	2.27e-07	2.23e-05	1.29e-05	IMPDH2/HPRT1/XDH/ATIC/GART	5
BP	GO:0050805	negative regulation of synaptic transmission	1996-06-01	54/18870	3.14e-07	2.87e-05	1.66e-05	PTGS2/ADORA1/DRD2/ACHE/CD38/IL1B	6
BP	GO:0048511	rhythmic process	1996-11-01	296/18870	3.18e-07	2.87e-05	1.66e-05	IMPDH2/CA12/ADORA1/KMT2A/SUV39H1/EZH2/DRD2/CASP3/TYMS/TNF/KDM5A	11
BP	GO:0043406	positive regulation of MAP kinase activity	1996-07-01	88/18870	3.21e-07	2.87e-05	1.66e-05	VEGFA/KIT/EGFR/EZH2/ADRA2A/TNF/IL1B	7
BP	GO:0050878	regulation of body fluid levels	1996-12-01	365/18870	3.33e-07	2.89e-05	1.67e-05	VEGFA/AKR1B1/ADORA1/P2RY1/HK2/ADRA2A/DRD2/ADRA2C/XDH/MAPK14/F10/SELP	12
BP	GO:0001659	temperature homeostasis	1996-09-01	183/18870	3.91e-07	3.31e-05	1.92e-05	VEGFA/PTGS2/ADORA1/EHMT1/DRD2/ACHE/TNF/IL4/IL1B	9
BP	GO:0033604	negative regulation of catecholamine secretion	1996-04-01	13/18870	4.34e-07	3.4e-05	1.97e-05	P2RY1/ADRA2A/DRD2/ADRA2C	4
BP	GO:0042559	pteridine-containing compound biosynthetic process	1996-04-01	13/18870	4.34e-07	3.4e-05	1.97e-05	DHFR/FPGS/ATIC/GART	4
BP	GO:0038066	p38MAPK cascade	1996-06-01	57/18870	4.36e-07	3.4e-05	1.97e-05	VEGFA/PRMT1/XDH/PTPN22/MAPK14/IL1B	6
BP	GO:0009161	ribonucleoside monophosphate metabolic process	1996-06-01	59/18870	5.37e-07	4.09e-05	2.36e-05	IMPDH2/UPP1/HPRT1/XDH/ATIC/GART	6
BP	GO:0071902	positive regulation of protein serine/threonine kinase activity	1996-08-01	140/18870	5.75e-07	4.27e-05	2.47e-05	VEGFA/KIT/EGFR/EZH2/ADRA2A/TNF/IFNG/IL1B	8
BP	GO:0006177	GMP biosynthetic process	1996-04-01	14/18870	6.06e-07	4.39e-05	2.54e-05	IMPDH2/HPRT1/ATIC/GART	4
BP	GO:0043405	regulation of MAP kinase activity	1996-08-01	142/18870	6.4e-07	4.53e-05	2.62e-05	VEGFA/KIT/EGFR/EZH2/ADRA2A/PTPN22/TNF/IL1B	8
BP	GO:0031100	animal organ regeneration	1996-06-01	64/18870	8.75e-07	5.97e-05	3.46e-05	EZH2/FPGS/TYMS/TNF/ATIC/IL10	6
BP	GO:0009156	ribonucleoside monophosphate biosynthetic process	1996-05-01	35/18870	8.83e-07	5.97e-05	3.46e-05	IMPDH2/UPP1/HPRT1/ATIC/GART	5
BP	GO:0007623	circadian rhythm	1996-09-01	204/18870	9.73e-07	6.44e-05	3.73e-05	IMPDH2/ADORA1/KMT2A/SUV39H1/EZH2/DRD2/TYMS/TNF/KDM5A	9
BP	GO:0046653	tetrahydrofolate metabolic process	1996-04-01	16/18870	1.09e-06	6.93e-05	4.01e-05	DHFR/TYMS/ATIC/GART	4
BP	GO:0051044	positive regulation of membrane protein ectodomain proteolysis	1996-04-01	16/18870	1.09e-06	6.93e-05	4.01e-05	ADRA2A/TNF/IFNG/IL1B	4
BP	GO:0033674	positive regulation of kinase activity	1996-11-01	337/18870	1.14e-06	7.1e-05	4.11e-05	VEGFA/KIT/EGFR/EZH2/ADRA2A/ADRA2C/NOX4/TNF/IFNG/IL4/IL1B	11
BP	GO:0022407	regulation of cell-cell adhesion	13/96	493/18870	1.26e-06	7.69e-05	4.45e-05	VEGFA/IDO1/CASP3/ALOX5/PTPN22/MAPK14/TNF/IL2/SELP/IFNG/IL10/IL4/IL1B	13
BP	GO:0070482	response to oxygen levels	1996-11-01	343/18870	1.36e-06	7.86e-05	4.55e-05	VEGFA/PTGS2/ADORA1/SUV39H1/HK2/DRD2/CASP3/CD38/POLB/TNF/EGLN1	11
BP	GO:0006766	vitamin metabolic process	1996-07-01	109/18870	1.38e-06	7.86e-05	4.55e-05	AKR1B1/DHFR/FPGS/TNF/NPC1L1/FOLR1/IFNG	7
BP	GO:0006939	smooth muscle contraction	1996-07-01	109/18870	1.38e-06	7.86e-05	4.55e-05	KIT/PTGS2/ADRA2A/DRD2/ADRA2C/NMUR2/CD38	7
BP	GO:0009612	response to mechanical stimulus	1996-09-01	213/18870	1.39e-06	7.86e-05	4.55e-05	KIT/PTGS2/P2RY1/DRD2/CASP8/CASP1/MAPK14/TNF/IL1B	9
BP	GO:0070661	leukocyte proliferation	1996-11-01	350/18870	1.65e-06	8.95e-05	5.18e-05	IMPDH2/KIT/IDO1/CASP3/HPRT1/CD38/PTPN22/IL2/IL10/IL4/IL1B	11
BP	GO:0050727	regulation of inflammatory response	1996-12-01	425/18870	1.65e-06	8.95e-05	5.18e-05	PTGS2/ADORA1/IDO1/ALOX5/CASP1/MAPK14/TNF/IL2/IFNG/IL10/IL4/IL1B	12
BP	GO:0006936	muscle contraction	1996-11-01	351/18870	1.7e-06	8.95e-05	5.18e-05	KIT/PTGS2/ADORA1/GAA/ADCY10/ADRA2A/DRD2/ADRA2C/NMUR2/CD38/TNF	11
BP	GO:0009167	purine ribonucleoside monophosphate metabolic process	1996-05-01	40/18870	1.75e-06	8.95e-05	5.18e-05	IMPDH2/HPRT1/XDH/ATIC/GART	5
BP	GO:0032355	response to estradiol	1996-07-01	113/18870	1.76e-06	8.95e-05	5.18e-05	PTGS2/EGFR/EZH2/CASP3/CD38/CASP8/IL10	7
BP	GO:0009125	nucleoside monophosphate catabolic process	1996-04-01	18/18870	1.82e-06	8.95e-05	5.18e-05	DNPH1/UPP1/HPRT1/XDH	4
BP	GO:0009313	oligosaccharide catabolic process	1996-04-01	18/18870	1.82e-06	8.95e-05	5.18e-05	MGAM/NEU4/NEU3/NEU2	4
BP	GO:0046040	IMP metabolic process	1996-04-01	18/18870	1.82e-06	8.95e-05	5.18e-05	HPRT1/XDH/ATIC/GART	4
BP	GO:0009126	purine nucleoside monophosphate metabolic process	1996-05-01	42/18870	2.25e-06	0.000104499	6.05e-05	IMPDH2/HPRT1/XDH/ATIC/GART	5
BP	GO:0071222	cellular response to lipopolysaccharide	1996-09-01	226/18870	2.27e-06	0.000104499	6.05e-05	PTPN22/CASP7/CASP1/MAPK14/TNF/IL10/CXCL8/CXCL2/IL1B	9
BP	GO:0050731	positive regulation of peptidyl-tyrosine phosphorylation	1996-08-01	168/18870	2.28e-06	0.000104499	6.05e-05	VEGFA/KIT/ADRA2A/NOX4/TNF/IL2/IFNG/IL4	8
BP	GO:0002544	chronic inflammatory response	1996-04-01	19/18870	2.3e-06	0.000104499	6.05e-05	IDO1/TNF/IL10/IL4	4
BP	GO:0009168	purine ribonucleoside monophosphate biosynthetic process	1996-04-01	19/18870	2.3e-06	0.000104499	6.05e-05	IMPDH2/HPRT1/ATIC/GART	4
BP	GO:0040029	epigenetic regulation of gene expression	1996-09-01	229/18870	2.53e-06	0.000112018	6.48e-05	EHMT1/DOT1L/KMT2A/SUV39H1/DNMT1/EZH2/EZH1/SETDB1/KDM5A	9
BP	GO:0048732	gland development	1996-12-01	443/18870	2.54e-06	0.000112018	6.48e-05	VEGFA/EGFR/EZH2/HK2/DRD2/XDH/POLB/FPGS/TYMS/TNF/CAPN1/IL10	12
BP	GO:0050730	regulation of peptidyl-tyrosine phosphorylation	1996-09-01	231/18870	2.72e-06	0.000118275	6.84e-05	VEGFA/KIT/EGFR/ADRA2A/NOX4/TNF/IL2/IFNG/IL4	9
BP	GO:0045471	response to ethanol	1996-07-01	121/18870	2.78e-06	0.000118777	6.87e-05	EHMT2/DRD2/CASP8/POLB/TYMS/TNF/IL2	7
BP	GO:0001666	response to hypoxia	1996-10-01	298/18870	2.83e-06	0.000118777	6.87e-05	VEGFA/PTGS2/ADORA1/SUV39H1/HK2/DRD2/CASP3/CD38/TNF/EGLN1	10
BP	GO:0006509	membrane protein ectodomain proteolysis	1996-05-01	44/18870	2.85e-06	0.000118777	6.87e-05	ADRA2A/TNF/IFNG/IL10/IL1B	5
BP	GO:1900744	regulation of p38MAPK cascade	1996-05-01	45/18870	3.19e-06	0.00013129	7.6e-05	VEGFA/PRMT1/XDH/PTPN22/IL1B	5
BP	GO:0009127	purine nucleoside monophosphate biosynthetic process	1996-04-01	21/18870	3.52e-06	0.000140113	8.11e-05	IMPDH2/HPRT1/ATIC/GART	4
BP	GO:0006970	response to osmotic stress	1996-06-01	81/18870	3.53e-06	0.000140113	8.11e-05	AKR1B1/PTGS2/CASP3/ABCB1/CASP1/TNF	6
BP	GO:0032768	regulation of monooxygenase activity	1996-05-01	46/18870	3.57e-06	0.000140113	8.11e-05	DHFR/EGFR/TNF/IFNG/IL1B	5
BP	GO:0071219	cellular response to molecule of bacterial origin	1996-09-01	239/18870	3.59e-06	0.000140113	8.11e-05	PTPN22/CASP7/CASP1/MAPK14/TNF/IL10/CXCL8/CXCL2/IL1B	9
BP	GO:0006575	cellular modified amino acid metabolic process	1996-07-01	126/18870	3.65e-06	0.000140113	8.11e-05	FOLH1/DHFR/FPGS/TYMS/ATIC/GART/FOLR1	7
BP	GO:0046651	lymphocyte proliferation	1996-10-01	307/18870	3.68e-06	0.000140113	8.11e-05	IMPDH2/IDO1/CASP3/HPRT1/CD38/PTPN22/IL2/IL10/IL4/IL1B	10
BP	GO:1903037	regulation of leukocyte cell-cell adhesion	1996-11-01	382/18870	3.83e-06	0.000144099	8.34e-05	IDO1/CASP3/ALOX5/PTPN22/TNF/IL2/SELP/IFNG/IL10/IL4/IL1B	11
BP	GO:0032943	mononuclear cell proliferation	1996-10-01	314/18870	4.49e-06	0.000166897	9.66e-05	IMPDH2/IDO1/CASP3/HPRT1/CD38/PTPN22/IL2/IL10/IL4/IL1B	10
BP	GO:0036293	response to decreased oxygen levels	1996-10-01	315/18870	4.62e-06	0.000169584	9.81e-05	VEGFA/PTGS2/ADORA1/SUV39H1/HK2/DRD2/CASP3/CD38/TNF/EGLN1	10
BP	GO:0002673	regulation of acute inflammatory response	1996-05-01	49/18870	4.9e-06	0.000177642	0.000102799	PTGS2/ADORA1/TNF/IL4/IL1B	5
BP	GO:0046033	AMP metabolic process	1996-04-01	23/18870	5.17e-06	0.000185265	0.000107211	HPRT1/XDH/ATIC/GART	4
BP	GO:0046883	regulation of hormone secretion	1996-09-01	251/18870	5.35e-06	0.000189019	0.000109383	ADORA1/P2RY1/ADRA2A/DRD2/ALOX5/CD38/TNF/IFNG/IL1B	9
BP	GO:0050900	leukocyte migration	1996-11-01	396/18870	5.4e-06	0.000189019	0.000109383	VEGFA/KIT/ADORA1/ALOX5/TNF/SELP/IL10/CXCL8/CXCL2/IL4/IL1B	11
BP	GO:0002700	regulation of production of molecular mediator of immune response	1996-08-01	191/18870	5.9e-06	0.00020179	0.000116774	KIT/HK1/PTPN22/TNF/IL2/IL10/IL4/IL1B	8
BP	GO:0031099	regeneration	1996-08-01	191/18870	5.9e-06	0.00020179	0.000116774	DHFR/EZH2/FPGS/TYMS/TNF/ATIC/FOLR1/IL10	8
BP	GO:0002702	positive regulation of production of molecular mediator of immune response	1996-07-01	136/18870	6.05e-06	0.000204567	0.00011838	KIT/HK1/PTPN22/IL2/IL10/IL4/IL1B	7
BP	GO:0009162	deoxyribonucleoside monophosphate metabolic process	1996-04-01	24/18870	6.18e-06	0.000206852	0.000119703	DNPH1/UPP1/XDH/TYMS	4
BP	GO:0045927	positive regulation of growth	1996-09-01	256/18870	6.28e-06	0.0002077	0.000120193	VEGFA/EGFR/DNPH1/ADCY10/DRD2/RPS6KA3/CD38/MAPK14/IL2	9
BP	GO:0009636	response to toxic substance	1996-09-01	258/18870	6.68e-06	0.000216463	0.000125264	PTGS2/DHFR/EHMT1/EHMT2/INMT/DRD2/ABCB1/TYMS/TNF	9
BP	GO:1903522	regulation of blood circulation	1996-09-01	258/18870	6.68e-06	0.000216463	0.000125264	PTGS2/ADORA1/GAA/ADCY10/ADRA2A/DRD2/ADRA2C/CD38/TNF	9
BP	GO:0050804	modulation of chemical synaptic transmission	1996-12-01	489/18870	6.96e-06	0.000223035	0.000129068	KIT/PTGS2/ADORA1/P2RY1/KMT2A/CA7/ADRA2A/DRD2/ACHE/CD38/TNF/IL1B	12
BP	GO:0099177	regulation of trans-synaptic signaling	1996-12-01	490/18870	7.1e-06	0.000225313	0.000130386	KIT/PTGS2/ADORA1/P2RY1/KMT2A/CA7/ADRA2A/DRD2/ACHE/CD38/TNF/IL1B	12
BP	GO:0002791	regulation of peptide secretion	1996-08-01	198/18870	7.68e-06	0.00024114	0.000139545	ADORA1/ADRA2A/DRD2/ALOX5/CD38/TNF/IFNG/IL1B	8
BP	GO:0043279	response to alkaloid	1996-06-01	93/18870	7.9e-06	0.0002455	0.000142068	EHMT2/SETD2/DRD2/CASP3/CASP6/CASP7	6
BP	GO:0051347	positive regulation of transferase activity	1996-11-01	414/18870	8.22e-06	0.000249925	0.000144629	VEGFA/KIT/EGFR/EZH2/ADRA2A/ADRA2C/NOX4/TNF/IFNG/IL4/IL1B	11
BP	GO:0090087	regulation of peptide transport	1996-08-01	200/18870	8.27e-06	0.000249925	0.000144629	ADORA1/ADRA2A/DRD2/ALOX5/CD38/TNF/IFNG/IL1B	8
BP	GO:0071216	cellular response to biotic stimulus	1996-09-01	265/18870	8.29e-06	0.000249925	0.000144629	PTPN22/CASP7/CASP1/MAPK14/TNF/IL10/CXCL8/CXCL2/IL1B	9
BP	GO:0070663	regulation of leukocyte proliferation	1996-09-01	267/18870	8.81e-06	0.000262879	0.000152125	KIT/IDO1/CASP3/CD38/PTPN22/IL2/IL10/IL4/IL1B	9
BP	GO:0007159	leukocyte cell-cell adhesion	1996-11-01	419/18870	9.2e-06	0.000272052	0.000157434	IDO1/CASP3/ALOX5/PTPN22/TNF/IL2/SELP/IFNG/IL10/IL4/IL1B	11
BP	GO:0003018	vascular process in circulatory system	1996-09-01	269/18870	9.35e-06	0.00027373	0.000158404	VEGFA/PTGS2/ADORA1/P2RY1/ADRA2A/ADRA2C/ABCB1/CD38/TNF	9
BP	GO:0002699	positive regulation of immune effector process	1996-09-01	270/18870	9.63e-06	0.000274295	0.000158732	KIT/HK1/PTPN22/TNF/IL2/IFNG/IL10/IL4/IL1B	9
BP	GO:0035296	regulation of tube diameter	1996-07-01	146/18870	9.64e-06	0.000274295	0.000158732	PTGS2/ADORA1/P2RY1/ADRA2A/ADRA2C/CD38/TNF	7
BP	GO:0097746	blood vessel diameter maintenance	1996-07-01	146/18870	9.64e-06	0.000274295	0.000158732	PTGS2/ADORA1/P2RY1/ADRA2A/ADRA2C/CD38/TNF	7
BP	GO:0051952	regulation of amine transport	1996-06-01	97/18870	1.01e-05	0.000274353	0.000158765	ADORA1/P2RY1/ADRA2A/DRD2/ADRA2C/TNF	6
BP	GO:0035150	regulation of tube size	1996-07-01	147/18870	1.01e-05	0.000274353	0.000158765	PTGS2/ADORA1/P2RY1/ADRA2A/ADRA2C/CD38/TNF	7
BP	GO:0062013	positive regulation of small molecule metabolic process	1996-07-01	147/18870	1.01e-05	0.000274353	0.000158765	PTGS2/P2RY1/ADCY10/TNF/IFNG/IL4/IL1B	7
BP	GO:2000377	regulation of reactive oxygen species metabolic process	1996-07-01	147/18870	1.01e-05	0.000274353	0.000158765	DHFR/HK2/ADCY10/ALOX5/XDH/MAPK14/TNF	7
BP	GO:0050995	negative regulation of lipid catabolic process	1996-04-01	27/18870	1.01e-05	0.000274353	0.000158765	ADORA1/ADRA2A/TNF/IL1B	4
BP	GO:0045428	regulation of nitric oxide biosynthetic process	1996-05-01	58/18870	1.14e-05	0.000304034	0.000175941	PTGS2/TNF/IFNG/IL10/IL1B	5
BP	GO:0018108	peptidyl-tyrosine phosphorylation	1996-09-01	276/18870	1.15e-05	0.000304034	0.000175941	VEGFA/KIT/EGFR/ADRA2A/NOX4/TNF/IL2/IFNG/IL4	9
BP	GO:0021537	telencephalon development	1996-09-01	276/18870	1.15e-05	0.000304034	0.000175941	EGFR/EZH2/EZH1/DRD2/CASP3/HPRT1/KCNA3/ATIC/GART	9
BP	GO:0042398	cellular modified amino acid biosynthetic process	1996-04-01	28/18870	1.17e-05	0.000307839	0.000178143	DHFR/FPGS/ATIC/GART	4
BP	GO:0001890	placenta development	1996-07-01	151/18870	1.2e-05	0.00031258	0.000180887	PTGS2/EGFR/SETD2/CASP8/MAPK14/EGLN1/IL10	7
BP	GO:0018212	peptidyl-tyrosine modification	1996-09-01	278/18870	1.22e-05	0.000313878	0.000181638	VEGFA/KIT/EGFR/ADRA2A/NOX4/TNF/IL2/IFNG/IL4	9
BP	GO:0033619	membrane protein proteolysis	1996-05-01	59/18870	1.24e-05	0.000316262	0.000183017	ADRA2A/TNF/IFNG/IL10/IL1B	5
BP	GO:0050729	positive regulation of inflammatory response	1996-07-01	152/18870	1.25e-05	0.000318164	0.000184118	PTGS2/IDO1/CASP1/TNF/IL2/IFNG/IL1B	7
BP	GO:0042886	amide transport	1996-10-01	354/18870	1.28e-05	0.000322849	0.000186829	ADORA1/ADRA2A/DRD2/ALOX5/ABCB1/CD38/TNF/FOLR1/IFNG/IL1B	10
BP	GO:0080164	regulation of nitric oxide metabolic process	1996-05-01	60/18870	1.34e-05	0.000332756	0.000192562	PTGS2/TNF/IFNG/IL10/IL1B	5
BP	GO:0032770	positive regulation of monooxygenase activity	1996-04-01	29/18870	1.36e-05	0.000332756	0.000192562	DHFR/TNF/IFNG/IL1B	4
BP	GO:0097421	liver regeneration	1996-04-01	29/18870	1.36e-05	0.000332756	0.000192562	EZH2/TYMS/TNF/IL10	4
BP	GO:0006304	DNA modification	1996-06-01	103/18870	1.42e-05	0.000346605	0.000200576	EHMT1/EHMT2/KMT2A/DNMT1/EZH2/DNMT3B	6
BP	GO:0006940	regulation of smooth muscle contraction	1996-05-01	61/18870	1.46e-05	0.000352103	0.000203758	KIT/PTGS2/ADRA2A/ADRA2C/NMUR2	5
BP	GO:0071900	regulation of protein serine/threonine kinase activity	1996-09-01	285/18870	1.48e-05	0.000355467	0.000205704	VEGFA/KIT/EGFR/EZH2/ADRA2A/PTPN22/TNF/IFNG/IL1B	9
BP	GO:0032731	positive regulation of interleukin-1 beta production	1996-05-01	62/18870	1.58e-05	0.000373062	0.000215886	HK1/CASP8/CASP1/TNF/IFNG	5
BP	GO:0010720	positive regulation of cell development	1996-11-01	444/18870	1.58e-05	0.000373062	0.000215886	VEGFA/KIT/ADCY10/DRD2/CASP8/TNF/IL2/IFNG/IL10/IL4/IL1B	11
BP	GO:0046425	regulation of receptor signaling pathway via JAK-STAT	1996-06-01	106/18870	1.68e-05	0.000392782	0.000227299	KIT/DOT1L/TNF/IFNG/IL10/IL4	6
BP	GO:1900745	positive regulation of p38MAPK cascade	1996-04-01	31/18870	1.78e-05	0.000410898	0.000237782	VEGFA/PRMT1/XDH/IL1B	4
BP	GO:2000273	positive regulation of signaling receptor activity	1996-04-01	31/18870	1.78e-05	0.000410898	0.000237782	ADRA2A/ADRA2C/IFNG/IL10	4
BP	GO:0015837	amine transport	1996-06-01	108/18870	1.87e-05	0.000427156	0.00024719	ADORA1/P2RY1/ADRA2A/DRD2/ADRA2C/TNF	6
BP	GO:0048568	embryonic organ development	1996-11-01	453/18870	1.9e-05	0.000432444	0.00025025	VEGFA/KIT/EGFR/SETD2/KMT2A/CASP8/TNF/EGLN1/FOLR1/IL10/CXCL8	11
BP	GO:0009165	nucleotide biosynthetic process	1996-09-01	295/18870	1.95e-05	0.000439428	0.000254292	IMPDH2/IDO1/ADCY10/UPP1/HPRT1/TYMS/ATIC/GART/IL4	9
BP	GO:0030307	positive regulation of cell growth	1996-07-01	163/18870	1.97e-05	0.000441745	0.000255633	VEGFA/EGFR/DNPH1/ADCY10/RPS6KA3/CD38/IL2	7
BP	GO:0030888	regulation of B cell proliferation	1996-05-01	65/18870	1.99e-05	0.000442457	0.000256045	CASP3/CD38/IL2/IL10/IL4	5
BP	GO:0001660	fever generation	1996-03-01	11/18870	2.04e-05	0.000446944	0.000258641	PTGS2/TNF/IL1B	3
BP	GO:0006188	IMP biosynthetic process	1996-03-01	11/18870	2.04e-05	0.000446944	0.000258641	HPRT1/ATIC/GART	3
BP	GO:1901293	nucleoside phosphate biosynthetic process	1996-09-01	297/18870	2.05e-05	0.000446944	0.000258641	IMPDH2/IDO1/ADCY10/UPP1/HPRT1/TYMS/ATIC/GART/IL4	9
BP	GO:0010469	regulation of signaling receptor activity	1996-06-01	110/18870	2.07e-05	0.000447326	0.000258862	ADRA2A/ADRA2C/TNF/CAPN1/IFNG/IL10	6
BP	GO:0050796	regulation of insulin secretion	1996-07-01	165/18870	2.13e-05	0.000456803	0.000264346	ADRA2A/DRD2/ALOX5/CD38/TNF/IFNG/IL1B	7
BP	GO:0042531	positive regulation of tyrosine phosphorylation of STAT protein	1996-05-01	66/18870	2.15e-05	0.000456803	0.000264346	KIT/TNF/IL2/IFNG/IL4	5
BP	GO:0051403	stress-activated MAPK cascade	1996-08-01	230/18870	2.28e-05	0.000481157	0.00027844	VEGFA/EGFR/PRMT1/XDH/PTPN22/MAPK14/TNF/IL1B	8
BP	GO:0072593	reactive oxygen species metabolic process	1996-08-01	234/18870	2.57e-05	0.00053954	0.000312225	DHFR/HK2/ADCY10/ALOX5/NOX4/XDH/MAPK14/TNF	8
BP	GO:0006937	regulation of muscle contraction	1996-07-01	170/18870	2.59e-05	0.00053954	0.000312225	KIT/PTGS2/ADORA1/ADCY10/ADRA2A/ADRA2C/NMUR2	7
BP	GO:0031650	regulation of heat generation	1996-03-01	12/18870	2.72e-05	0.000562476	0.000325498	PTGS2/TNF/IL1B	3
BP	GO:0046879	hormone secretion	1996-09-01	308/18870	2.74e-05	0.000562736	0.000325649	ADORA1/P2RY1/ADRA2A/DRD2/ALOX5/CD38/TNF/IFNG/IL1B	9
BP	GO:0051048	negative regulation of secretion	1996-07-01	172/18870	2.79e-05	0.000569912	0.000329801	ADORA1/P2RY1/ADRA2A/DRD2/ADRA2C/TNF/IL1B	7
BP	GO:0009311	oligosaccharide metabolic process	1996-05-01	70/18870	2.86e-05	0.000580382	0.00033586	GAA/MGAM/NEU4/NEU3/NEU2	5
BP	GO:0031098	stress-activated protein kinase signaling cascade	1996-08-01	238/18870	2.91e-05	0.000580794	0.000336099	VEGFA/EGFR/PRMT1/XDH/PTPN22/MAPK14/TNF/IL1B	8
BP	GO:0050670	regulation of lymphocyte proliferation	1996-08-01	238/18870	2.91e-05	0.000580794	0.000336099	IDO1/CASP3/CD38/PTPN22/IL2/IL10/IL4/IL1B	8
BP	GO:0009112	nucleobase metabolic process	1996-04-01	35/18870	2.92e-05	0.000580794	0.000336099	HPRT1/XDH/TYMS/GART	4
BP	GO:0007259	receptor signaling pathway via JAK-STAT	1996-07-01	174/18870	3e-05	0.000593834	0.000343644	KIT/DOT1L/TNF/IL2/IFNG/IL10/IL4	7
BP	GO:0030595	leukocyte chemotaxis	1996-08-01	240/18870	3.08e-05	0.000605937	0.000350648	VEGFA/KIT/ALOX5/IL10/CXCL8/CXCL2/IL4/IL1B	8
BP	GO:0002440	production of molecular mediator of immune response	1996-09-01	314/18870	3.18e-05	0.000620867	0.000359288	KIT/HK1/PTPN22/POLB/TNF/IL2/IL10/IL4/IL1B	9
BP	GO:1904892	regulation of receptor signaling pathway via STAT	1996-06-01	119/18870	3.23e-05	0.000627416	0.000363078	KIT/DOT1L/TNF/IFNG/IL10/IL4	6
BP	GO:0032944	regulation of mononuclear cell proliferation	1996-08-01	242/18870	3.27e-05	0.00063061	0.000364927	IDO1/CASP3/CD38/PTPN22/IL2/IL10/IL4/IL1B	8
BP	GO:0048872	homeostasis of number of cells	1996-09-01	316/18870	3.34e-05	0.000640103	0.00037042	VEGFA/KIT/PRMT1/KMT2A/EZH2/CASP3/POLB/MAPK14/IL2	9
BP	GO:0002718	regulation of cytokine production involved in immune response	1996-06-01	120/18870	3.39e-05	0.000641272	0.000371097	KIT/HK1/TNF/IL10/IL4/IL1B	6
BP	GO:0050890	cognition	1996-09-01	317/18870	3.43e-05	0.000641272	0.000371097	KIT/PTGS2/ADORA1/EHMT2/EGFR/KMT2A/DRD2/CASP3/TNF	9
BP	GO:0023061	signal release	1996-11-01	484/18870	3.49e-05	0.000641272	0.000371097	PTGS2/ADORA1/P2RY1/ADRA2A/DRD2/ADRA2C/ALOX5/CD38/TNF/IFNG/IL1B	11
BP	GO:0006809	nitric oxide biosynthetic process	1996-05-01	73/18870	3.51e-05	0.000641272	0.000371097	PTGS2/TNF/IFNG/IL10/IL1B	5
BP	GO:0032732	positive regulation of interleukin-1 production	1996-05-01	73/18870	3.51e-05	0.000641272	0.000371097	HK1/CASP8/CASP1/TNF/IFNG	5
BP	GO:0006167	AMP biosynthetic process	1996-03-01	13/18870	3.52e-05	0.000641272	0.000371097	HPRT1/ATIC/GART	3
BP	GO:0014061	regulation of norepinephrine secretion	1996-03-01	13/18870	3.52e-05	0.000641272	0.000371097	P2RY1/ADRA2A/ADRA2C	3
BP	GO:0048243	norepinephrine secretion	1996-03-01	13/18870	3.52e-05	0.000641272	0.000371097	P2RY1/ADRA2A/ADRA2C	3
BP	GO:0009914	hormone transport	1996-09-01	319/18870	3.6e-05	0.000652113	0.00037737	ADORA1/P2RY1/ADRA2A/DRD2/ALOX5/CD38/TNF/IFNG/IL1B	9
BP	GO:0070269	pyroptosis	1996-04-01	37/18870	3.65e-05	0.000654218	0.000378588	CASP3/CASP6/CASP8/CASP1	4
BP	GO:0071312	cellular response to alkaloid	1996-04-01	37/18870	3.65e-05	0.000654218	0.000378588	EHMT2/CASP3/CASP6/CASP7	4
BP	GO:0002790	peptide secretion	1996-08-01	246/18870	3.68e-05	0.000654654	0.000378841	ADORA1/ADRA2A/DRD2/ALOX5/CD38/TNF/IFNG/IL1B	8
BP	GO:0002367	cytokine production involved in immune response	1996-06-01	122/18870	3.72e-05	0.000658993	0.000381351	KIT/HK1/TNF/IL10/IL4/IL1B	6
BP	GO:0022409	positive regulation of cell-cell adhesion	1996-09-01	322/18870	3.87e-05	0.000681109	0.00039415	ALOX5/PTPN22/TNF/IL2/SELP/IFNG/IL10/IL4/IL1B	9
BP	GO:0051896	regulation of phosphatidylinositol 3-kinase/protein kinase B signal transduction	1996-08-01	248/18870	3.89e-05	0.000681392	0.000394314	KIT/EGFR/DRD2/NOX4/XDH/TNF/F10/SELP	8
BP	GO:0042129	regulation of T cell proliferation	1996-07-01	182/18870	4e-05	0.000696385	0.00040299	IDO1/CASP3/PTPN22/IL2/IL10/IL4/IL1B	7
BP	GO:0045429	positive regulation of nitric oxide biosynthetic process	1996-04-01	38/18870	4.07e-05	0.000703514	0.000407115	PTGS2/TNF/IFNG/IL1B	4
BP	GO:0030900	forebrain development	1996-10-01	407/18870	4.22e-05	0.00072527	0.000419705	EGFR/SETD2/EZH2/EZH1/DRD2/CASP3/HPRT1/KCNA3/ATIC/GART	10
BP	GO:1901617	organic hydroxy compound biosynthetic process	1996-08-01	251/18870	4.24e-05	0.00072527	0.000419705	DHFR/P2RY1/ALDH2/SQLE/TNF/NPC1L1/FDFT1/IFNG	8
BP	GO:0006690	icosanoid metabolic process	1996-06-01	125/18870	4.27e-05	0.000725883	0.00042006	AKR1B1/PTGS2/ALOX5/CASP1/PLA2G4B/IL1B	6
BP	GO:0009158	ribonucleoside monophosphate catabolic process	1996-03-01	14/18870	4.46e-05	0.00073009	0.000422494	UPP1/HPRT1/XDH	3
BP	GO:0009159	deoxyribonucleoside monophosphate catabolic process	1996-03-01	14/18870	4.46e-05	0.00073009	0.000422494	DNPH1/UPP1/XDH	3
BP	GO:0032621	interleukin-18 production	1996-03-01	14/18870	4.46e-05	0.00073009	0.000422494	CASP1/TNF/IL10	3
BP	GO:0032661	regulation of interleukin-18 production	1996-03-01	14/18870	4.46e-05	0.00073009	0.000422494	CASP1/TNF/IL10	3
BP	GO:0034116	positive regulation of heterotypic cell-cell adhesion	1996-03-01	14/18870	4.46e-05	0.00073009	0.000422494	TNF/IL10/IL1B	3
BP	GO:0045348	positive regulation of MHC class II biosynthetic process	1996-03-01	14/18870	4.46e-05	0.00073009	0.000422494	IFNG/IL10/IL4	3
BP	GO:0046479	glycosphingolipid catabolic process	1996-03-01	14/18870	4.46e-05	0.00073009	0.000422494	NEU4/NEU3/NEU2	3
BP	GO:1904407	positive regulation of nitric oxide metabolic process	1996-04-01	39/18870	4.51e-05	0.000734937	0.000425299	PTGS2/TNF/IFNG/IL1B	4
BP	GO:0032872	regulation of stress-activated MAPK cascade	1996-07-01	186/18870	4.6e-05	0.000744335	0.000430738	VEGFA/EGFR/PRMT1/XDH/PTPN22/TNF/IL1B	7
BP	GO:0042509	regulation of tyrosine phosphorylation of STAT protein	1996-05-01	78/18870	4.83e-05	0.000774008	0.000447909	KIT/TNF/IL2/IFNG/IL4	5
BP	GO:0046209	nitric oxide metabolic process	1996-05-01	78/18870	4.83e-05	0.000774008	0.000447909	PTGS2/TNF/IFNG/IL10/IL1B	5
BP	GO:0097696	receptor signaling pathway via STAT	1996-07-01	188/18870	4.92e-05	0.000784086	0.000453741	KIT/DOT1L/TNF/IL2/IFNG/IL10/IL4	7
BP	GO:0070302	regulation of stress-activated protein kinase signaling cascade	1996-07-01	189/18870	5.09e-05	0.000806673	0.000466812	VEGFA/EGFR/PRMT1/XDH/PTPN22/TNF/IL1B	7
BP	GO:2001057	reactive nitrogen species metabolic process	1996-05-01	79/18870	5.14e-05	0.000810209	0.000468858	PTGS2/TNF/IFNG/IL10/IL1B	5
BP	GO:0032612	interleukin-1 production	1996-06-01	130/18870	5.32e-05	0.000830039	0.000480334	HK1/CASP8/CASP1/TNF/IFNG/IL10	6
BP	GO:0032652	regulation of interleukin-1 production	1996-06-01	130/18870	5.32e-05	0.000830039	0.000480334	HK1/CASP8/CASP1/TNF/IFNG/IL10	6
BP	GO:0150077	regulation of neuroinflammatory response	1996-04-01	41/18870	5.51e-05	0.000856633	0.000495723	PTGS2/TNF/IL4/IL1B	4
BP	GO:0046655	folic acid metabolic process	1996-03-01	15/18870	5.55e-05	0.000858476	0.00049679	DHFR/FPGS/FOLR1	3
BP	GO:0015833	peptide transport	1996-08-01	262/18870	5.74e-05	0.00088216	0.000510495	ADORA1/ADRA2A/DRD2/ALOX5/CD38/TNF/IFNG/IL1B	8
BP	GO:0042060	wound healing	1996-10-01	423/18870	5.83e-05	0.000892432	0.00051644	VEGFA/P2RY1/ADRA2A/ADRA2C/ALOX5/CASP7/MAPK14/TNF/F10/SELP	10
BP	GO:0050868	negative regulation of T cell activation	1996-06-01	133/18870	6.04e-05	0.000912442	0.000528019	IDO1/CASP3/PTPN22/IL2/IL10/IL4	6
BP	GO:0042092	type 2 immune response	1996-04-01	42/18870	6.07e-05	0.000912442	0.000528019	KMT2A/IDO1/IL10/IL4	4
BP	GO:0007260	tyrosine phosphorylation of STAT protein	1996-05-01	82/18870	6.14e-05	0.000912442	0.000528019	KIT/TNF/IL2/IFNG/IL4	5
BP	GO:0051341	regulation of oxidoreductase activity	1996-05-01	82/18870	6.14e-05	0.000912442	0.000528019	DHFR/EGFR/TNF/IFNG/IL1B	5
BP	GO:0150076	neuroinflammatory response	1996-05-01	82/18870	6.14e-05	0.000912442	0.000528019	PTGS2/TNF/IFNG/IL4/IL1B	5
BP	GO:1901657	glycosyl compound metabolic process	1996-05-01	82/18870	6.14e-05	0.000912442	0.000528019	AKR1B1/DNPH1/UPP1/HPRT1/XDH	5
BP	GO:0090276	regulation of peptide hormone secretion	1996-07-01	195/18870	6.2e-05	0.000916071	0.000530119	ADRA2A/DRD2/ALOX5/CD38/TNF/IFNG/IL1B	7
BP	GO:0050708	regulation of protein secretion	1996-08-01	266/18870	6.38e-05	0.000938418	0.000543051	ADRA2A/DRD2/ACHE/ALOX5/CD38/TNF/IFNG/IL1B	8
BP	GO:0009314	response to radiation	1996-10-01	428/18870	6.43e-05	0.000941665	0.00054493	ERCC5/KIT/KDM4D/EGFR/KMT2A/DRD2/CASP3/CASP7/POLB/MAPK14	10
BP	GO:0030073	insulin secretion	1996-07-01	199/18870	7.04e-05	0.0010261	0.000593789	ADRA2A/DRD2/ALOX5/CD38/TNF/IFNG/IL1B	7
BP	GO:0009895	negative regulation of catabolic process	1996-09-01	349/18870	7.2e-05	0.00104212	0.000603062	ADORA1/EHMT2/EGFR/ADRA2A/PTPN22/MAPK14/TNF/IL10/IL1B	9
BP	GO:0009410	response to xenobiotic stimulus	1996-10-01	434/18870	7.22e-05	0.00104212	0.000603062	PTGS2/EHMT2/DRD2/CASP3/ABCB1/CD38/TYMS/TNF/IL10/IL1B	10
BP	GO:1903039	positive regulation of leukocyte cell-cell adhesion	1996-08-01	275/18870	8.05e-05	0.00115602	0.000668975	ALOX5/PTPN22/TNF/IL2/SELP/IFNG/IL4/IL1B	8
BP	GO:0010506	regulation of autophagy	1996-09-01	355/18870	8.2e-05	0.00115617	0.000669064	EHMT2/SETD2/ADCY10/CASP3/PTPN22/CAPN1/IFNG/IL10/IL4	9
BP	GO:0019377	glycolipid catabolic process	1996-03-01	17/18870	8.24e-05	0.00115617	0.000669064	NEU4/NEU3/NEU2	3
BP	GO:0031649	heat generation	1996-03-01	17/18870	8.24e-05	0.00115617	0.000669064	PTGS2/TNF/IL1B	3
BP	GO:1901550	regulation of endothelial cell development	1996-03-01	17/18870	8.24e-05	0.00115617	0.000669064	VEGFA/TNF/IL1B	3
BP	GO:1903140	regulation of establishment of endothelial barrier	1996-03-01	17/18870	8.24e-05	0.00115617	0.000669064	VEGFA/TNF/IL1B	3
BP	GO:0022408	negative regulation of cell-cell adhesion	1996-07-01	205/18870	8.49e-05	0.00118529	0.000685915	VEGFA/IDO1/CASP3/PTPN22/IL2/IL10/IL4	7
BP	GO:0015711	organic anion transport	1996-10-01	443/18870	8.56e-05	0.00118921	0.000688185	PTGS2/ADORA1/ADCY10/DRD2/NMUR2/ABCB1/CA4/TNF/FOLR1/IL1B	10
BP	GO:0001892	embryonic placenta development	1996-05-01	88/18870	8.61e-05	0.00118921	0.000688185	EGFR/SETD2/CASP8/EGLN1/IL10	5
BP	GO:0042113	B cell activation	1996-08-01	278/18870	8.68e-05	0.00118921	0.000688185	KIT/EZH2/CASP3/CD38/CASP8/IL2/IL10/IL4	8
BP	GO:0051402	neuron apoptotic process	1996-08-01	278/18870	8.68e-05	0.00118921	0.000688185	ADCY10/SIGMAR1/CASP3/CASP7/CASP8/POLB/TNF/IL10	8
BP	GO:0032309	icosanoid secretion	1996-04-01	46/18870	8.71e-05	0.00118921	0.000688185	PTGS2/DRD2/NMUR2/IL1B	4
BP	GO:0044703	multi-organism reproductive process	1996-07-01	206/18870	8.75e-05	0.00118921	0.000688185	VEGFA/PTGS2/IDO1/ADRA2A/CD38/PLA2G4B/IL1B	7
BP	GO:1904019	epithelial cell apoptotic process	1996-06-01	144/18870	9.38e-05	0.00126971	0.000734763	CARM1/CASP3/CASP6/TNF/IL10/IL4	6
BP	GO:0045601	regulation of endothelial cell differentiation	1996-04-01	47/18870	9.49e-05	0.00127268	0.000736482	VEGFA/XDH/TNF/IL1B	4
BP	GO:0051353	positive regulation of oxidoreductase activity	1996-04-01	47/18870	9.49e-05	0.00127268	0.000736482	DHFR/TNF/IFNG/IL1B	4
BP	GO:0045834	positive regulation of lipid metabolic process	1996-06-01	145/18870	9.75e-05	0.00130177	0.00075332	KIT/PTGS2/ADORA1/TNF/IFNG/IL1B	6
BP	GO:0007625	grooming behavior	1996-03-01	18/18870	9.85e-05	0.00130986	0.000758	DRD2/NMUR2/HPRT1	3
BP	GO:1902074	response to salt	1996-09-01	366/18870	0.000103453	0.00136963	0.000792589	PTGS2/DHFR/EHMT2/P2RY1/KMT2A/DRD2/ACHE/TNF/IL1B	9
BP	GO:0042098	T cell proliferation	1996-07-01	213/18870	0.000107766	0.00142055	0.000822055	IDO1/CASP3/PTPN22/IL2/IL10/IL4/IL1B	7
BP	GO:0046427	positive regulation of receptor signaling pathway via JAK-STAT	1996-04-01	49/18870	0.000111828	0.00146774	0.000849367	KIT/TNF/IL10/IL4	4
BP	GO:0043491	phosphatidylinositol 3-kinase/protein kinase B signal transduction	1996-08-01	290/18870	0.000116298	0.00151016	0.000873911	KIT/EGFR/DRD2/NOX4/XDH/TNF/F10/SELP	8
BP	GO:0009251	glucan catabolic process	1996-03-01	19/18870	0.000116548	0.00151016	0.000873911	GAA/MGAM/ADCY10	3
BP	GO:0045346	regulation of MHC class II biosynthetic process	1996-03-01	19/18870	0.000116548	0.00151016	0.000873911	IFNG/IL10/IL4	3
BP	GO:0044706	multi-multicellular organism process	1996-07-01	216/18870	0.000117556	0.00151677	0.000877738	VEGFA/PTGS2/IDO1/ADRA2A/CD38/PLA2G4B/IL1B	7
BP	GO:0006163	purine nucleotide metabolic process	1996-10-01	463/18870	0.000122997	0.00158027	0.000914486	IMPDH2/IDO1/DNPH1/ADCY10/HPRT1/XDH/CD38/ATIC/GART/IL4	10
BP	GO:1903038	negative regulation of leukocyte cell-cell adhesion	1996-06-01	152/18870	0.000126322	0.00160942	0.000931353	IDO1/CASP3/PTPN22/IL2/IL10/IL4	6
BP	GO:1903531	negative regulation of secretion by cell	1996-06-01	152/18870	0.000126322	0.00160942	0.000931353	ADORA1/P2RY1/ADRA2A/DRD2/ADRA2C/IL1B	6
BP	GO:0018205	peptidyl-lysine modification	1996-07-01	219/18870	0.000128058	0.00162473	0.000940215	EHMT1/EHMT2/SETD2/DOT1L/KMT2A/SMYD2/SETDB1	7
BP	GO:0006144	purine nucleobase metabolic process	1996-03-01	20/18870	0.00013661	0.00170482	0.000986559	HPRT1/XDH/GART	3
BP	GO:0045342	MHC class II biosynthetic process	1996-03-01	20/18870	0.00013661	0.00170482	0.000986559	IFNG/IL10/IL4	3
BP	GO:1900221	regulation of amyloid-beta clearance	1996-03-01	20/18870	0.00013661	0.00170482	0.000986559	TNF/IFNG/IL4	3
BP	GO:1902004	positive regulation of amyloid-beta formation	1996-03-01	20/18870	0.00013661	0.00170482	0.000986559	CASP3/TNF/IFNG	3
BP	GO:0045807	positive regulation of endocytosis	1996-06-01	155/18870	0.00014059	0.00174734	0.00101116	VEGFA/DRD2/TNF/IFNG/IL4/IL1B	6
BP	GO:0071470	cellular response to osmotic stress	1996-04-01	52/18870	0.000141232	0.00174818	0.00101165	AKR1B1/PTGS2/CASP3/CASP1	4
BP	GO:1904894	positive regulation of receptor signaling pathway via STAT	1996-04-01	53/18870	0.000152169	0.00187593	0.00108558	KIT/TNF/IL10/IL4	4
BP	GO:0000272	polysaccharide catabolic process	1996-03-01	21/18870	0.000158791	0.00194184	0.00112372	GAA/MGAM/ADCY10	3
BP	GO:0046514	ceramide catabolic process	1996-03-01	21/18870	0.000158791	0.00194184	0.00112372	NEU4/NEU3/NEU2	3
BP	GO:0002697	regulation of immune effector process	1996-09-01	389/18870	0.000163675	0.00199228	0.00115291	KIT/HK1/PTPN22/TNF/IL2/IFNG/IL10/IL4/IL1B	9
BP	GO:0009260	ribonucleotide biosynthetic process	1996-07-01	228/18870	0.000164224	0.00199228	0.00115291	IMPDH2/ADCY10/UPP1/HPRT1/ATIC/GART/IL4	7
BP	GO:0031349	positive regulation of defense response	1996-10-01	480/18870	0.000164907	0.00199263	0.00115311	PTGS2/IDO1/RPS6KA3/PTPN22/CASP6/CASP1/TNF/IL2/IFNG/IL1B	10
BP	GO:1903131	mononuclear cell differentiation	1996-10-01	481/18870	0.000167708	0.00201846	0.00116806	VEGFA/KIT/KMT2A/EZH2/PTPN22/IL2/IFNG/IL10/IL4/IL1B	10
BP	GO:0045785	positive regulation of cell adhesion	1996-10-01	482/18870	0.000170549	0.00204457	0.00118317	VEGFA/ALOX5/PTPN22/TNF/IL2/SELP/IFNG/IL10/IL4/IL1B	10
BP	GO:0001701	in utero embryonic development	1996-09-01	392/18870	0.000173342	0.00206991	0.00119783	VEGFA/KDM4C/EGFR/SETD2/PRMT1/CASP8/POLB/EGLN1/IL10	9
BP	GO:0051222	positive regulation of protein transport	1996-08-01	308/18870	0.000175755	0.00208364	0.00120578	PTGS2/ADCY10/ACHE/CD38/MAPK14/TNF/IFNG/IL1B	8
BP	GO:0009116	nucleoside metabolic process	1996-04-01	55/18870	0.00017586	0.00208364	0.00120578	DNPH1/UPP1/HPRT1/XDH	4
BP	GO:0045639	positive regulation of myeloid cell differentiation	1996-05-01	103/18870	0.000181201	0.00213859	0.00123758	PRMT1/CASP8/MAPK14/TNF/IFNG	5
BP	GO:0015874	norepinephrine transport	1996-03-01	22/18870	0.000183186	0.00215116	0.00124485	P2RY1/ADRA2A/ADRA2C	3
BP	GO:0051047	positive regulation of secretion	1996-08-01	310/18870	0.000183679	0.00215116	0.00124485	ADORA1/P2RY1/DRD2/ACHE/CD38/IFNG/IL4/IL1B	8
BP	GO:0043281	regulation of cysteine-type endopeptidase activity involved in apoptotic process	1996-06-01	163/18870	0.000184955	0.00215415	0.00124658	VEGFA/RPS6KA3/XDH/CASP8/CASP1/TNF	6
BP	GO:0050867	positive regulation of cell activation	1996-09-01	396/18870	0.00018697	0.00215415	0.00124658	CD38/PTPN22/TNF/IL2/SELP/IFNG/IL10/IL4/IL1B	9
BP	GO:0019318	hexose metabolic process	1996-07-01	233/18870	0.000187641	0.00215415	0.00124658	AKR1B1/GAA/HK2/HK1/ADCY10/MAPK14/TNF	7
BP	GO:0030857	negative regulation of epithelial cell differentiation	1996-04-01	56/18870	0.000188654	0.00215415	0.00124658	VEGFA/EZH2/XDH/IFNG	4
BP	GO:0043525	positive regulation of neuron apoptotic process	1996-04-01	56/18870	0.000188654	0.00215415	0.00124658	ADCY10/CASP3/CASP8/TNF	4
BP	GO:0050433	regulation of catecholamine secretion	1996-04-01	56/18870	0.000188654	0.00215415	0.00124658	P2RY1/ADRA2A/DRD2/ADRA2C	4
BP	GO:0033138	positive regulation of peptidyl-serine phosphorylation	1996-05-01	104/18870	0.000189593	0.00215415	0.00124658	VEGFA/PTGS2/EGFR/TNF/IFNG	5
BP	GO:0042100	B cell proliferation	1996-05-01	104/18870	0.000189593	0.00215415	0.00124658	CASP3/CD38/IL2/IL10/IL4	5
BP	GO:0002573	myeloid leukocyte differentiation	1996-07-01	235/18870	0.000197733	0.00222999	0.00129047	VEGFA/KIT/CASP8/MAPK14/TNF/IFNG/IL4	7
BP	GO:0046390	ribose phosphate biosynthetic process	1996-07-01	235/18870	0.000197733	0.00222999	0.00129047	IMPDH2/ADCY10/UPP1/HPRT1/ATIC/GART/IL4	7
BP	GO:0061900	glial cell activation	1996-04-01	57/18870	0.000202106	0.00227089	0.00131414	TNF/IFNG/IL4/IL1B	4
BP	GO:0070665	positive regulation of leukocyte proliferation	1996-06-01	166/18870	0.000204186	0.0022818	0.00132045	KIT/CD38/PTPN22/IL2/IL4/IL1B	6
BP	GO:0072521	purine-containing compound metabolic process	1996-10-01	493/18870	0.000204575	0.0022818	0.00132045	IMPDH2/IDO1/DNPH1/ADCY10/HPRT1/XDH/CD38/ATIC/GART/IL4	10
BP	GO:0043171	peptide catabolic process	1996-03-01	23/18870	0.000209888	0.00231561	0.00134002	ANPEP/ENPEP/ERAP2	3
BP	GO:0045932	negative regulation of muscle contraction	1996-03-01	23/18870	0.000209888	0.00231561	0.00134002	PTGS2/ADCY10/ADRA2A	3
BP	GO:0061042	vascular wound healing	1996-03-01	23/18870	0.000209888	0.00231561	0.00134002	VEGFA/ALOX5/TNF	3
BP	GO:0062197	cellular response to chemical stress	1996-08-01	317/18870	0.000213762	0.00234984	0.00135983	AKR1B1/PTGS2/DHFR/EGFR/EZH2/CASP3/ALOX5/CASP1	8
BP	GO:0051932	synaptic transmission, GABAergic	1996-04-01	58/18870	0.000216235	0.0023635	0.00136773	ADORA1/EZH2/CA7/DRD2	4
BP	GO:0002526	acute inflammatory response	1996-05-01	107/18870	0.000216557	0.0023635	0.00136773	PTGS2/ADORA1/TNF/IL4/IL1B	5
BP	GO:0009416	response to light stimulus	1996-08-01	318/18870	0.000218373	0.0023748	0.00137427	ERCC5/KIT/EGFR/KMT2A/DRD2/CASP3/CASP7/MAPK14	8
BP	GO:0051250	negative regulation of lymphocyte activation	1996-06-01	169/18870	0.000224963	0.00243777	0.00141071	IDO1/CASP3/PTPN22/IL2/IL10/IL4	6
BP	GO:0030072	peptide hormone secretion	1996-07-01	241/18870	0.00023067	0.00249075	0.00144137	ADRA2A/DRD2/ALOX5/CD38/TNF/IFNG/IL1B	7
BP	GO:0031348	negative regulation of defense response	1996-08-01	321/18870	0.000232697	0.00250375	0.00144889	ADORA1/DRD2/ALOX5/PTPN22/MAPK14/IL2/IL10/IL4	8
BP	GO:0046822	regulation of nucleocytoplasmic transport	1996-05-01	109/18870	0.000236091	0.00252572	0.0014616	PTGS2/SETD2/MAPK14/IFNG/IL1B	5
BP	GO:0050769	positive regulation of neurogenesis	1996-07-01	242/18870	0.000236567	0.00252572	0.0014616	VEGFA/KIT/ADCY10/DRD2/TNF/IFNG/IL1B	7
BP	GO:0034114	regulation of heterotypic cell-cell adhesion	1996-03-01	24/18870	0.000238989	0.00252572	0.0014616	TNF/IL10/IL1B	3
BP	GO:0035162	embryonic hemopoiesis	1996-03-01	24/18870	0.000238989	0.00252572	0.0014616	VEGFA/KIT/KMT2A	3
BP	GO:0030856	regulation of epithelial cell differentiation	1996-06-01	171/18870	0.000239715	0.00252572	0.0014616	VEGFA/EZH2/XDH/TNF/IFNG/IL1B	6
BP	GO:0051897	positive regulation of phosphatidylinositol 3-kinase/protein kinase B signal transduction	1996-06-01	171/18870	0.000239715	0.00252572	0.0014616	KIT/EGFR/NOX4/TNF/F10/SELP	6
BP	GO:0006767	water-soluble vitamin metabolic process	1996-04-01	60/18870	0.000246608	0.00258938	0.00149844	AKR1B1/DHFR/FPGS/FOLR1	4
BP	GO:1904951	positive regulation of establishment of protein localization	1996-08-01	324/18870	0.000247783	0.00259278	0.00150041	PTGS2/ADCY10/ACHE/CD38/MAPK14/TNF/IFNG/IL1B	8
BP	GO:0060326	cell chemotaxis	1996-08-01	325/18870	0.000252987	0.00263817	0.00152668	VEGFA/KIT/ALOX5/IL10/CXCL8/CXCL2/IL4/IL1B	8
BP	GO:0032611	interleukin-1 beta production	1996-05-01	111/18870	0.000256939	0.00266115	0.00153998	HK1/CASP8/CASP1/TNF/IFNG	5
BP	GO:0032651	regulation of interleukin-1 beta production	1996-05-01	111/18870	0.000256939	0.00266115	0.00153998	HK1/CASP8/CASP1/TNF/IFNG	5
BP	GO:0046456	icosanoid biosynthetic process	1996-04-01	61/18870	0.000262891	0.00269415	0.00155907	PTGS2/ALOX5/CASP1/IL1B	4
BP	GO:0050432	catecholamine secretion	1996-04-01	61/18870	0.000262891	0.00269415	0.00155907	P2RY1/ADRA2A/DRD2/ADRA2C	4
BP	GO:0050994	regulation of lipid catabolic process	1996-04-01	61/18870	0.000262891	0.00269415	0.00155907	ADORA1/ADRA2A/TNF/IL1B	4
BP	GO:0008202	steroid metabolic process	1996-08-01	327/18870	0.000263664	0.00269415	0.00155907	KIT/AKR1B1/SQLE/TNF/NPC1L1/FDFT1/IFNG/IL4	8
BP	GO:0090257	regulation of muscle system process	1996-07-01	247/18870	0.000267901	0.00272818	0.00157877	KIT/PTGS2/ADORA1/ADCY10/ADRA2A/ADRA2C/NMUR2	7
BP	GO:0009110	vitamin biosynthetic process	1996-03-01	25/18870	0.000270578	0.00272818	0.00157877	AKR1B1/TNF/IFNG	3
BP	GO:0048143	astrocyte activation	1996-03-01	25/18870	0.000270578	0.00272818	0.00157877	TNF/IFNG/IL1B	3
BP	GO:1902993	positive regulation of amyloid precursor protein catabolic process	1996-03-01	25/18870	0.000270578	0.00272818	0.00157877	CASP3/TNF/IFNG	3
BP	GO:0046824	positive regulation of nucleocytoplasmic transport	1996-04-01	62/18870	0.000279933	0.0028083	0.00162513	PTGS2/MAPK14/IFNG/IL1B	4
BP	GO:0048545	response to steroid hormone	1996-08-01	330/18870	0.000280369	0.0028083	0.00162513	PTGS2/KDM4C/CARM1/CASP3/CD38/TYMS/TNF/IL10	8
BP	GO:0042692	muscle cell differentiation	1996-09-01	419/18870	0.000283862	0.00283397	0.00163998	VEGFA/KIT/DNMT1/EZH2/CASP3/NOX4/CASP7/MAPK14/IL4	9
BP	GO:1901136	carbohydrate derivative catabolic process	1996-06-01	178/18870	0.000297447	0.00293417	0.00169797	UPP1/HPRT1/XDH/NEU4/NEU3/NEU2	6
BP	GO:0006687	glycosphingolipid metabolic process	1996-04-01	63/18870	0.000297753	0.00293417	0.00169797	KIT/NEU4/NEU3/NEU2	4
BP	GO:0016447	somatic recombination of immunoglobulin gene segments	1996-04-01	63/18870	0.000297753	0.00293417	0.00169797	POLB/IL2/IL10/IL4	4
BP	GO:0071715	icosanoid transport	1996-04-01	63/18870	0.000297753	0.00293417	0.00169797	PTGS2/DRD2/NMUR2/IL1B	4
BP	GO:0033559	unsaturated fatty acid metabolic process	1996-05-01	115/18870	0.000302805	0.00295526	0.00171017	AKR1B1/PTGS2/ALOX5/PLA2G4B/IL1B	5
BP	GO:0016042	lipid catabolic process	1996-08-01	334/18870	0.000303981	0.00295526	0.00171017	ADORA1/ADRA2A/NEU4/NEU3/NEU2/TNF/PLA2G4B/IL1B	8
BP	GO:0071214	cellular response to abiotic stimulus	1996-08-01	334/18870	0.000303981	0.00295526	0.00171017	AKR1B1/PTGS2/KDM4D/CASP3/CASP8/CASP1/MAPK14/IL1B	8
BP	GO:0104004	cellular response to environmental stimulus	1996-08-01	334/18870	0.000303981	0.00295526	0.00171017	AKR1B1/PTGS2/KDM4D/CASP3/CASP8/CASP1/MAPK14/IL1B	8
BP	GO:1904996	positive regulation of leukocyte adhesion to vascular endothelial cell	1996-03-01	26/18870	0.000304746	0.00295526	0.00171017	ALOX5/TNF/SELP	3
BP	GO:0002712	regulation of B cell mediated immunity	1996-04-01	64/18870	0.000316374	0.00301932	0.00174724	TNF/IL2/IL10/IL4	4
BP	GO:0002889	regulation of immunoglobulin mediated immune response	1996-04-01	64/18870	0.000316374	0.00301932	0.00174724	TNF/IL2/IL10/IL4	4
BP	GO:0019229	regulation of vasoconstriction	1996-04-01	64/18870	0.000316374	0.00301932	0.00174724	PTGS2/ADRA2A/ADRA2C/CD38	4
BP	GO:0032615	interleukin-12 production	1996-04-01	64/18870	0.000316374	0.00301932	0.00174724	IDO1/MAPK14/IFNG/IL10	4
BP	GO:0032655	regulation of interleukin-12 production	1996-04-01	64/18870	0.000316374	0.00301932	0.00174724	IDO1/MAPK14/IFNG/IL10	4
BP	GO:0097305	response to alcohol	1996-07-01	254/18870	0.000317301	0.00301932	0.00174724	EHMT2/DRD2/CASP8/POLB/TYMS/TNF/IL2	7
BP	GO:0062012	regulation of small molecule metabolic process	1996-08-01	337/18870	0.000322739	0.00306149	0.00177165	KIT/PTGS2/P2RY1/ADCY10/TNF/IFNG/IL4/IL1B	8
BP	GO:0030098	lymphocyte differentiation	1996-09-01	429/18870	0.000337384	0.00319048	0.00184629	KIT/KMT2A/EZH2/PTPN22/IL2/IFNG/IL10/IL4/IL1B	9
BP	GO:0006007	glucose catabolic process	1996-03-01	27/18870	0.000341577	0.00321019	0.0018577	HK2/HK1/ADCY10	3
BP	GO:0071880	adenylate cyclase-activating adrenergic receptor signaling pathway	1996-03-01	27/18870	0.000341577	0.00321019	0.0018577	ADRA2A/DRD2/ADRA2C	3
BP	GO:0030099	myeloid cell differentiation	1996-09-01	430/18870	0.000343167	0.00321521	0.0018606	VEGFA/KIT/PRMT1/CASP3/CASP8/MAPK14/TNF/IFNG/IL4	9
BP	GO:0006164	purine nucleotide biosynthetic process	1996-07-01	258/18870	0.000348659	0.00324669	0.00187882	IMPDH2/IDO1/ADCY10/HPRT1/ATIC/GART/IL4	7
BP	GO:0006898	receptor-mediated endocytosis	1996-07-01	258/18870	0.000348659	0.00324669	0.00187882	VEGFA/DRD2/ACHE/NEU3/FOLR1/CXCL8/IL4	7
BP	GO:0009308	amine metabolic process	1996-05-01	119/18870	0.000354629	0.00326726	0.00189072	INMT/IDO1/DRD2/HPRT1/ALDH2	5
BP	GO:0032609	type II interferon production	1996-05-01	119/18870	0.000354629	0.00326726	0.00189072	PTPN22/TNF/IL2/IL10/IL1B	5
BP	GO:0032649	regulation of type II interferon production	1996-05-01	119/18870	0.000354629	0.00326726	0.00189072	PTPN22/TNF/IL2/IL10/IL1B	5
BP	GO:0006694	steroid biosynthetic process	1996-06-01	184/18870	0.00035516	0.00326726	0.00189072	AKR1B1/SQLE/TNF/NPC1L1/FDFT1/IFNG	6
BP	GO:0034612	response to tumor necrosis factor	1996-07-01	259/18870	0.000356874	0.00327314	0.00189413	PTGS2/CASP3/CASP8/CASP1/MAPK14/TNF/CXCL8	7
BP	GO:1902107	positive regulation of leukocyte differentiation	1996-06-01	185/18870	0.000365576	0.00333287	0.00192869	CASP8/TNF/IL2/IFNG/IL10/IL4	6
BP	GO:1903708	positive regulation of hemopoiesis	1996-06-01	185/18870	0.000365576	0.00333287	0.00192869	CASP8/TNF/IL2/IFNG/IL10/IL4	6
BP	GO:0005996	monosaccharide metabolic process	1996-07-01	261/18870	0.000373771	0.00338847	0.00196087	AKR1B1/GAA/HK2/HK1/ADCY10/MAPK14/TNF	7
BP	GO:0007565	female pregnancy	1996-06-01	186/18870	0.00037623	0.00338847	0.00196087	VEGFA/PTGS2/IDO1/ADRA2A/CD38/IL1B	6
BP	GO:0038034	signal transduction in absence of ligand	1996-04-01	67/18870	0.000377239	0.00338847	0.00196087	TNF/IL2/IL4/IL1B	4
BP	GO:0046888	negative regulation of hormone secretion	1996-04-01	67/18870	0.000377239	0.00338847	0.00196087	ADORA1/ADRA2A/DRD2/IL1B	4
BP	GO:0097192	extrinsic apoptotic signaling pathway in absence of ligand	1996-04-01	67/18870	0.000377239	0.00338847	0.00196087	TNF/IL2/IL4/IL1B	4
BP	GO:0001573	ganglioside metabolic process	1996-03-01	28/18870	0.000381159	0.00340361	0.00196963	NEU4/NEU3/NEU2	3
BP	GO:0002675	positive regulation of acute inflammatory response	1996-03-01	28/18870	0.000381159	0.00340361	0.00196963	PTGS2/TNF/IL1B	3
BP	GO:0071887	leukocyte apoptotic process	1996-05-01	121/18870	0.000382928	0.0034094	0.00197298	IDO1/CASP3/CASP7/IL2/IL10	5
BP	GO:0071496	cellular response to external stimulus	1996-08-01	346/18870	0.000384767	0.00341579	0.00197667	PTGS2/EHMT2/SUV39H1/UPP1/CASP8/CASP1/FOLR1/IL1B	8
BP	GO:0008217	regulation of blood pressure	1996-06-01	187/18870	0.000387126	0.00342674	0.00198301	PTGS2/ADORA1/DRD2/ENPEP/TNF/ERAP2	6
BP	GO:0032874	positive regulation of stress-activated MAPK cascade	1996-05-01	122/18870	0.000397702	0.00351015	0.00203128	VEGFA/PRMT1/XDH/TNF/IL1B	5
BP	GO:0016445	somatic diversification of immunoglobulins	1996-04-01	68/18870	0.000399265	0.00351376	0.00203337	POLB/IL2/IL10/IL4	4
BP	GO:0045765	regulation of angiogenesis	1996-08-01	349/18870	0.000407481	0.00357574	0.00206923	VEGFA/HK2/ALOX5/TNF/EGLN1/IL10/CXCL8/IL1B	8
BP	GO:0051235	maintenance of location	1996-08-01	350/18870	0.000415291	0.0036338	0.00210283	GAA/HK2/HK1/DRD2/SQLE/TNF/IL10/IL1B	8
BP	GO:0046942	carboxylic acid transport	1996-08-01	351/18870	0.000423222	0.00369258	0.00213685	PTGS2/ADORA1/DRD2/NMUR2/ABCB1/TNF/FOLR1/IL1B	8
BP	GO:0072522	purine-containing compound biosynthetic process	1996-07-01	267/18870	0.000428345	0.00371765	0.00215136	IMPDH2/IDO1/ADCY10/HPRT1/ATIC/GART/IL4	7
BP	GO:0070304	positive regulation of stress-activated protein kinase signaling cascade	1996-05-01	124/18870	0.000428537	0.00371765	0.00215136	VEGFA/PRMT1/XDH/TNF/IL1B	5
BP	GO:0015849	organic acid transport	1996-08-01	352/18870	0.000431277	0.00373079	0.00215896	PTGS2/ADORA1/DRD2/NMUR2/ABCB1/TNF/FOLR1/IL1B	8
BP	GO:0021543	pallium development	1996-06-01	191/18870	0.000433201	0.00373682	0.00216245	EGFR/EZH2/EZH1/CASP3/ATIC/GART	6
BP	GO:1901342	regulation of vasculature development	1996-08-01	354/18870	0.00044776	0.00385149	0.00222881	VEGFA/HK2/ALOX5/TNF/EGLN1/IL10/CXCL8/IL1B	8
BP	GO:0006006	glucose metabolic process	1996-06-01	193/18870	0.000457789	0.00392667	0.00227232	GAA/HK2/HK1/ADCY10/MAPK14/TNF	6
BP	GO:0046683	response to organophosphorus	1996-05-01	127/18870	0.000478131	0.00407818	0.00235999	PTGS2/CARM1/P2RY1/TYMS/IL1B	5
BP	GO:0051384	response to glucocorticoid	1996-05-01	127/18870	0.000478131	0.00407818	0.00235999	PTGS2/CASP3/TYMS/TNF/IL10	5
BP	GO:2000116	regulation of cysteine-type endopeptidase activity	1996-06-01	195/18870	0.000483453	0.00411205	0.00237959	VEGFA/RPS6KA3/XDH/CASP8/CASP1/TNF	6
BP	GO:0010038	response to metal ion	1996-08-01	359/18870	0.00049122	0.00416648	0.00241109	KIT/PTGS2/EGFR/SETD2/KMT2A/DRD2/CASP3/CASP8	8
BP	GO:0002562	somatic diversification of immune receptors via germline recombination within a single locus	1996-04-01	72/18870	0.000496619	0.00417736	0.00241739	POLB/IL2/IL10/IL4	4
BP	GO:0016444	somatic cell DNA recombination	1996-04-01	72/18870	0.000496619	0.00417736	0.00241739	POLB/IL2/IL10/IL4	4
BP	GO:0071260	cellular response to mechanical stimulus	1996-04-01	72/18870	0.000496619	0.00417736	0.00241739	PTGS2/CASP8/CASP1/IL1B	4
BP	GO:0007611	learning or memory	1996-07-01	274/18870	0.000499884	0.00419324	0.00242658	KIT/PTGS2/EHMT2/EGFR/KMT2A/DRD2/CASP3	7
BP	GO:0050999	regulation of nitric-oxide synthase activity	1996-03-01	31/18870	0.000517241	0.00432692	0.00250394	DHFR/EGFR/IL1B	3
BP	GO:0050864	regulation of B cell activation	1996-05-01	130/18870	0.000531931	0.00443761	0.00256799	CASP3/CD38/IL2/IL10/IL4	5
BP	GO:0002520	immune system development	1996-06-01	199/18870	0.00053814	0.00447715	0.00259087	KMT2A/IDO1/POLB/IL2/IL10/IL4	6
BP	GO:0030218	erythrocyte differentiation	1996-05-01	131/18870	0.000550838	0.0045703	0.00264478	VEGFA/KIT/PRMT1/CASP3/MAPK14	5
BP	GO:0007435	salivary gland morphogenesis	1996-03-01	32/18870	0.000568651	0.00466723	0.00270087	EGFR/POLB/TNF	3
BP	GO:0030149	sphingolipid catabolic process	1996-03-01	32/18870	0.000568651	0.00466723	0.00270087	NEU4/NEU3/NEU2	3
BP	GO:0034391	regulation of smooth muscle cell apoptotic process	1996-03-01	32/18870	0.000568651	0.00466723	0.00270087	DNMT1/ADCY10/IFNG	3
BP	GO:0060055	angiogenesis involved in wound healing	1996-03-01	32/18870	0.000568651	0.00466723	0.00270087	VEGFA/ALOX5/TNF	3
BP	GO:0046328	regulation of JNK cascade	1996-05-01	132/18870	0.000570245	0.00466773	0.00270116	EGFR/PRMT1/PTPN22/TNF/IL1B	5
BP	GO:0009306	protein secretion	1996-08-01	368/18870	0.000578063	0.00471509	0.00272857	ADRA2A/DRD2/ACHE/ALOX5/CD38/TNF/IFNG/IL1B	8
BP	GO:0002294	CD4-positive, alpha-beta T cell differentiation involved in immune response	1996-04-01	75/18870	0.000579942	0.00471509	0.00272857	KMT2A/IL2/IFNG/IL4	4
BP	GO:0002695	negative regulation of leukocyte activation	1996-06-01	202/18870	0.000582225	0.00471509	0.00272857	IDO1/CASP3/PTPN22/IL2/IL10/IL4	6
BP	GO:0050728	negative regulation of inflammatory response	1996-06-01	202/18870	0.000582225	0.00471509	0.00272857	ADORA1/ALOX5/MAPK14/IL2/IL10/IL4	6
BP	GO:0035592	establishment of protein localization to extracellular region	1996-08-01	369/18870	0.000588435	0.00475274	0.00275036	ADRA2A/DRD2/ACHE/ALOX5/CD38/TNF/IFNG/IL1B	8
BP	GO:0030168	platelet activation	1996-05-01	133/18870	0.000590162	0.00475408	0.00275113	P2RY1/ADRA2A/ADRA2C/MAPK14/SELP	5
BP	GO:0002287	alpha-beta T cell activation involved in immune response	1996-04-01	76/18870	0.000609794	0.00486719	0.00281659	KMT2A/IL2/IFNG/IL4	4
BP	GO:0002293	alpha-beta T cell differentiation involved in immune response	1996-04-01	76/18870	0.000609794	0.00486719	0.00281659	KMT2A/IL2/IFNG/IL4	4
BP	GO:0051937	catecholamine transport	1996-04-01	76/18870	0.000609794	0.00486719	0.00281659	P2RY1/ADRA2A/DRD2/ADRA2C	4
BP	GO:0048565	digestive tract development	1996-05-01	134/18870	0.000610597	0.00486719	0.00281659	KIT/EGFR/TYMS/TNF/CXCL8	5
BP	GO:0033198	response to ATP	1996-03-01	33/18870	0.000623218	0.00492909	0.0028524	PTGS2/P2RY1/IL1B	3
BP	GO:0034390	smooth muscle cell apoptotic process	1996-03-01	33/18870	0.000623218	0.00492909	0.0028524	DNMT1/ADCY10/IFNG	3
BP	GO:0071875	adrenergic receptor signaling pathway	1996-03-01	33/18870	0.000623218	0.00492909	0.0028524	ADRA2A/DRD2/ADRA2C	3
BP	GO:0006066	alcohol metabolic process	1996-08-01	373/18870	0.00063144	0.00497488	0.0028789	AKR1B1/DHFR/P2RY1/ALDH2/SQLE/NPC1L1/FDFT1/IL4	8
BP	GO:0006935	chemotaxis	1996-09-01	468/18870	0.000632275	0.00497488	0.0028789	VEGFA/KIT/ALOX5/MAPK14/IL10/CXCL8/CXCL2/IL4/IL1B	9
BP	GO:0002637	regulation of immunoglobulin production	1996-04-01	77/18870	0.000640721	0.00501232	0.00290057	TNF/IL2/IL10/IL4	4
BP	GO:0032729	positive regulation of type II interferon production	1996-04-01	77/18870	0.000640721	0.00501232	0.00290057	PTPN22/TNF/IL2/IL1B	4
BP	GO:0051051	negative regulation of transport	1996-09-01	469/18870	0.000641973	0.00501232	0.00290057	PTGS2/ADORA1/P2RY1/ADRA2A/DRD2/ADRA2C/NEU3/TNF/IL1B	9
BP	GO:0042330	taxis	1996-09-01	470/18870	0.000651792	0.00507597	0.00293741	VEGFA/KIT/ALOX5/MAPK14/IL10/CXCL8/CXCL2/IL4/IL1B	9
BP	GO:0044282	small molecule catabolic process	1996-08-01	375/18870	0.000653876	0.00507922	0.00293928	IDO1/HK2/HK1/ADCY10/UPP1/XDH/ALDH2/NQO2	8
BP	GO:1903532	positive regulation of secretion by cell	1996-07-01	288/18870	0.000671495	0.00517299	0.00299355	P2RY1/DRD2/ACHE/CD38/IFNG/IL4/IL1B	7
BP	GO:0002200	somatic diversification of immune receptors	1996-04-01	78/18870	0.000672744	0.00517299	0.00299355	POLB/IL2/IL10/IL4	4
BP	GO:0009166	nucleotide catabolic process	1996-04-01	78/18870	0.000672744	0.00517299	0.00299355	DNPH1/UPP1/HPRT1/XDH	4
BP	GO:0010827	regulation of glucose transmembrane transport	1996-04-01	78/18870	0.000672744	0.00517299	0.00299355	HK2/MAPK14/TNF/IL1B	4
BP	GO:0071692	protein localization to extracellular region	1996-08-01	377/18870	0.000676954	0.00519225	0.00300469	ADRA2A/DRD2/ACHE/ALOX5/CD38/TNF/IFNG/IL1B	8
BP	GO:0007431	salivary gland development	1996-03-01	34/18870	0.000681018	0.0052103	0.00301514	EGFR/POLB/TNF	3
BP	GO:0033135	regulation of peptidyl-serine phosphorylation	1996-05-01	138/18870	0.000697687	0.00532433	0.00308113	VEGFA/PTGS2/EGFR/TNF/IFNG	5
BP	GO:0051962	positive regulation of nervous system development	1996-07-01	290/18870	0.00069942	0.00532433	0.00308113	VEGFA/KIT/ADCY10/DRD2/TNF/IFNG/IL1B	7
BP	GO:0051966	regulation of synaptic transmission, glutamatergic	1996-04-01	79/18870	0.000705885	0.00536015	0.00310186	PTGS2/ADORA1/DRD2/TNF	4
BP	GO:0002696	positive regulation of leukocyte activation	1996-08-01	380/18870	0.0007128	0.00537943	0.00311301	CD38/PTPN22/TNF/IL2/IFNG/IL10/IL4/IL1B	8
BP	GO:1903829	positive regulation of protein localization	1996-09-01	476/18870	0.000713328	0.00537943	0.00311301	PTGS2/EGFR/ADCY10/ACHE/CD38/MAPK14/TNF/IFNG/IL1B	9
BP	GO:0030100	regulation of endocytosis	1996-07-01	291/18870	0.000713724	0.00537943	0.00311301	VEGFA/DRD2/NEU3/TNF/IFNG/IL4/IL1B	7
BP	GO:0001818	negative regulation of cytokine production	1996-08-01	381/18870	0.000725084	0.00543813	0.00314698	EZH2/IDO1/CASP3/PTPN22/TNF/IFNG/IL10/IL4	8
BP	GO:0050863	regulation of T cell activation	1996-08-01	381/18870	0.000725084	0.00543813	0.00314698	IDO1/CASP3/PTPN22/IL2/IFNG/IL10/IL4/IL1B	8
BP	GO:0007193	adenylate cyclase-inhibiting G protein-coupled receptor signaling pathway	1996-04-01	80/18870	0.000740165	0.00552513	0.00319733	ADORA1/P2RY1/ADRA2A/DRD2	4
BP	GO:0009119	ribonucleoside metabolic process	1996-03-01	35/18870	0.000742128	0.00552513	0.00319733	UPP1/HPRT1/XDH	3
BP	GO:0032228	regulation of synaptic transmission, GABAergic	1996-03-01	35/18870	0.000742128	0.00552513	0.00319733	ADORA1/CA7/DRD2	3
BP	GO:0034101	erythrocyte homeostasis	1996-05-01	140/18870	0.000744565	0.00552976	0.00320001	VEGFA/KIT/PRMT1/CASP3/MAPK14	5
BP	GO:0032102	negative regulation of response to external stimulus	1996-09-01	481/18870	0.000768169	0.00563899	0.00326321	ADORA1/DRD2/ALOX5/PTPN22/MAPK14/TNF/IL2/IL10/IL4	9
BP	GO:0009152	purine ribonucleotide biosynthetic process	1996-06-01	213/18870	0.000768366	0.00563899	0.00326321	IMPDH2/ADCY10/HPRT1/ATIC/GART/IL4	6
BP	GO:0045637	regulation of myeloid cell differentiation	1996-06-01	213/18870	0.000768366	0.00563899	0.00326321	PRMT1/CASP8/MAPK14/TNF/IFNG/IL4	6
BP	GO:0001101	response to acid chemical	1996-05-01	141/18870	0.000768869	0.00563899	0.00326321	VEGFA/EGFR/DNMT1/CASP3/TNF	5
BP	GO:0018105	peptidyl-serine phosphorylation	1996-07-01	295/18870	0.000773277	0.00563899	0.00326321	VEGFA/PTGS2/EGFR/RPS6KA3/MAPK14/TNF/IFNG	7
BP	GO:0002534	cytokine production involved in inflammatory response	1996-04-01	81/18870	0.000775607	0.00563899	0.00326321	EZH2/ALOX5/MAPK14/TNF	4
BP	GO:0002720	positive regulation of cytokine production involved in immune response	1996-04-01	81/18870	0.000775607	0.00563899	0.00326321	KIT/HK1/IL4/IL1B	4
BP	GO:1900015	regulation of cytokine production involved in inflammatory response	1996-04-01	81/18870	0.000775607	0.00563899	0.00326321	EZH2/ALOX5/MAPK14/TNF	4
BP	GO:0009259	ribonucleotide metabolic process	1996-08-01	385/18870	0.000775939	0.00563899	0.00326321	IMPDH2/ADCY10/UPP1/HPRT1/XDH/ATIC/GART/IL4	8
BP	GO:0048167	regulation of synaptic plasticity	1996-06-01	214/18870	0.00078733	0.00570814	0.00330323	KIT/PTGS2/ADORA1/KMT2A/DRD2/CD38	6
BP	GO:0001889	liver development	1996-05-01	142/18870	0.00079376	0.00574109	0.0033223	EZH2/FPGS/TYMS/TNF/IL10	5
BP	GO:0070227	lymphocyte apoptotic process	1996-04-01	82/18870	0.000812232	0.00586077	0.00339156	IDO1/CASP7/IL2/IL10	4
BP	GO:0014074	response to purine-containing compound	1996-05-01	143/18870	0.000819248	0.00589743	0.00341277	PTGS2/ADORA1/CARM1/P2RY1/IL1B	5
BP	GO:0050767	regulation of neurogenesis	1996-08-01	390/18870	0.000843514	0.00605778	0.00350557	VEGFA/KIT/EZH2/ADCY10/DRD2/TNF/IFNG/IL1B	8
BP	GO:0042310	vasoconstriction	1996-04-01	83/18870	0.000850061	0.00609043	0.00352446	PTGS2/ADRA2A/ADRA2C/CD38	4
BP	GO:0070374	positive regulation of ERK1 and ERK2 cascade	1996-06-01	218/18870	0.000866832	0.00618974	0.00358193	EGFR/P2RY1/DRD2/NOX4/PTPN22/TNF	6
BP	GO:0002366	leukocyte activation involved in immune response	1996-07-01	301/18870	0.000869922	0.00618974	0.00358193	KIT/KMT2A/TNF/IL2/IFNG/IL10/IL4	7
BP	GO:0050671	positive regulation of lymphocyte proliferation	1996-05-01	145/18870	0.000872053	0.00618974	0.00358193	CD38/PTPN22/IL2/IL4/IL1B	5
BP	GO:0061008	hepaticobiliary system development	1996-05-01	145/18870	0.000872053	0.00618974	0.00358193	EZH2/FPGS/TYMS/TNF/IL10	5
BP	GO:0046677	response to antibiotic	1996-03-01	37/18870	0.00087457	0.00619318	0.00358392	EHMT1/EHMT2/EZH2	3
BP	GO:0019693	ribose phosphate metabolic process	1996-08-01	393/18870	0.00088628	0.00625256	0.00361828	IMPDH2/ADCY10/UPP1/HPRT1/XDH/ATIC/GART/IL4	8
BP	GO:0002292	T cell differentiation involved in immune response	1996-04-01	84/18870	0.000889116	0.00625256	0.00361828	KMT2A/IL2/IFNG/IL4	4
BP	GO:0050871	positive regulation of B cell activation	1996-04-01	84/18870	0.000889116	0.00625256	0.00361828	CD38/IL2/IL10/IL4	4
BP	GO:0045598	regulation of fat cell differentiation	1996-05-01	146/18870	0.000899387	0.00628127	0.00363489	PTGS2/CARM1/ALOX5/MAPK14/TNF	5
BP	GO:0046434	organophosphate catabolic process	1996-05-01	146/18870	0.000899387	0.00628127	0.00363489	DNPH1/UPP1/HPRT1/XDH/PLA2G4B	5
BP	GO:0055123	digestive system development	1996-05-01	146/18870	0.000899387	0.00628127	0.00363489	KIT/EGFR/TYMS/TNF/CXCL8	5
BP	GO:0071456	cellular response to hypoxia	1996-05-01	147/18870	0.000927354	0.00646177	0.00373935	VEGFA/PTGS2/SUV39H1/DRD2/EGLN1	5
BP	GO:0002263	cell activation involved in immune response	1996-07-01	305/18870	0.000939486	0.00650739	0.00376575	KIT/KMT2A/TNF/IL2/IFNG/IL10/IL4	7
BP	GO:0051146	striated muscle cell differentiation	1996-07-01	305/18870	0.000939486	0.00650739	0.00376575	VEGFA/EZH2/CASP3/NOX4/CASP7/MAPK14/IL4	7
BP	GO:0031667	response to nutrient levels	1996-09-01	495/18870	0.000940312	0.00650739	0.00376575	PTGS2/EHMT2/SUV39H1/NMUR2/UPP1/TYMS/MAPK14/TNF/FOLR1	9
BP	GO:0046466	membrane lipid catabolic process	1996-03-01	38/18870	0.000946048	0.00653224	0.00378013	NEU4/NEU3/NEU2	3
BP	GO:0032946	positive regulation of mononuclear cell proliferation	1996-05-01	148/18870	0.000955964	0.00658577	0.0038111	CD38/PTPN22/IL2/IL4/IL1B	5
BP	GO:0050866	negative regulation of cell activation	1996-06-01	223/18870	0.000974767	0.00669267	0.00387297	IDO1/CASP3/PTPN22/IL2/IL10/IL4	6
BP	GO:0030217	T cell differentiation	1996-07-01	307/18870	0.000975877	0.00669267	0.00387297	KIT/KMT2A/PTPN22/IL2/IFNG/IL4/IL1B	7
BP	GO:0002687	positive regulation of leukocyte migration	1996-05-01	149/18870	0.000985225	0.00672648	0.00389253	VEGFA/TNF/SELP/CXCL8/IL4	5
BP	GO:0031960	response to corticosteroid	1996-05-01	149/18870	0.000985225	0.00672648	0.00389253	PTGS2/CASP3/TYMS/TNF/IL10	5
BP	GO:0018209	peptidyl-serine modification	1996-07-01	308/18870	0.000994484	0.00677451	0.00392033	VEGFA/PTGS2/EGFR/RPS6KA3/MAPK14/TNF/IFNG	7
BP	GO:0007596	blood coagulation	1996-06-01	224/18870	0.000997543	0.00678018	0.00392361	P2RY1/ADRA2A/ADRA2C/MAPK14/F10/SELP	6
BP	GO:1901292	nucleoside phosphate catabolic process	1996-04-01	87/18870	0.00101386	0.00687573	0.0039789	DNPH1/UPP1/HPRT1/XDH	4
BP	GO:0045191	regulation of isotype switching	1996-03-01	39/18870	0.00102112	0.00689429	0.00398964	IL2/IL10/IL4	3
BP	GO:0097242	amyloid-beta clearance	1996-03-01	39/18870	0.00102112	0.00689429	0.00398964	TNF/IFNG/IL4	3
BP	GO:0019932	second-messenger-mediated signaling	1996-07-01	310/18870	0.00103254	0.00695593	0.00402531	VEGFA/EGFR/NMUR2/TNF/PLA2G4B/SELP/CXCL8	7
BP	GO:0002705	positive regulation of leukocyte mediated immunity	1996-05-01	151/18870	0.00104574	0.00702932	0.00406778	KIT/TNF/IL2/IL4/IL1B	5
BP	GO:0032147	activation of protein kinase activity	1996-04-01	88/18870	0.00105804	0.00708071	0.00409753	VEGFA/ADRA2A/ADRA2C/IL4	4
BP	GO:0050672	negative regulation of lymphocyte proliferation	1996-04-01	88/18870	0.00105804	0.00708071	0.00409753	IDO1/CASP3/IL2/IL10	4
BP	GO:0007162	negative regulation of cell adhesion	1996-07-01	312/18870	0.00107173	0.00715662	0.00414145	VEGFA/IDO1/CASP3/PTPN22/IL2/IL10/IL4	7
BP	GO:0009411	response to UV	1996-05-01	152/18870	0.00107701	0.00717616	0.00415276	ERCC5/EGFR/CASP3/CASP7/MAPK14	5
BP	GO:0070372	regulation of ERK1 and ERK2 cascade	1996-07-01	313/18870	0.00109176	0.00721028	0.0041725	EGFR/P2RY1/DRD2/NOX4/PTPN22/TNF/IL1B	7
BP	GO:0031056	regulation of histone modification	1996-03-01	40/18870	0.00109987	0.00721028	0.0041725	EHMT1/EHMT2/SUV39H1	3
BP	GO:0035886	vascular associated smooth muscle cell differentiation	1996-03-01	40/18870	0.00109987	0.00721028	0.0041725	VEGFA/KIT/DNMT1	3
BP	GO:0042307	positive regulation of protein import into nucleus	1996-03-01	40/18870	0.00109987	0.00721028	0.0041725	PTGS2/MAPK14/IFNG	3
BP	GO:0015844	monoamine transport	1996-04-01	89/18870	0.00110355	0.00721028	0.0041725	P2RY1/ADRA2A/DRD2/ADRA2C	4
BP	GO:0032945	negative regulation of mononuclear cell proliferation	1996-04-01	89/18870	0.00110355	0.00721028	0.0041725	IDO1/CASP3/IL2/IL10	4
BP	GO:0097194	execution phase of apoptosis	1996-04-01	89/18870	0.00110355	0.00721028	0.0041725	CASP3/CASP6/CASP7/CASP8	4
BP	GO:0030183	B cell differentiation	1996-05-01	153/18870	0.00110898	0.00721028	0.0041725	KIT/EZH2/IL2/IL10/IL4	5
BP	GO:0045786	negative regulation of cell cycle	1996-08-01	407/18870	0.00110952	0.00721028	0.0041725	PTGS2/DOT1L/SUV39H1/EZH2/CASP3/MAPK14/TNF/IL10	8
BP	GO:0050817	coagulation	1996-06-01	229/18870	0.00111763	0.00721028	0.0041725	P2RY1/ADRA2A/ADRA2C/MAPK14/F10/SELP	6
BP	GO:0097191	extrinsic apoptotic signaling pathway	1996-06-01	229/18870	0.00111763	0.00721028	0.0041725	CASP8/TNF/IL2/IFNG/IL4/IL1B	6
BP	GO:0008627	intrinsic apoptotic signaling pathway in response to osmotic stress	1996-02-01	10/18870	0.00112239	0.00721028	0.0041725	PTGS2/CASP3	2
BP	GO:0009113	purine nucleobase biosynthetic process	1996-02-01	10/18870	0.00112239	0.00721028	0.0041725	HPRT1/GART	2
BP	GO:0009128	purine nucleoside monophosphate catabolic process	1996-02-01	10/18870	0.00112239	0.00721028	0.0041725	HPRT1/XDH	2
BP	GO:0009169	purine ribonucleoside monophosphate catabolic process	1996-02-01	10/18870	0.00112239	0.00721028	0.0041725	HPRT1/XDH	2
BP	GO:0032025	response to cobalt ion	1996-02-01	10/18870	0.00112239	0.00721028	0.0041725	CASP3/CASP8	2
BP	GO:0042368	vitamin D biosynthetic process	1996-02-01	10/18870	0.00112239	0.00721028	0.0041725	TNF/IFNG	2
BP	GO:0002685	regulation of leukocyte migration	1996-06-01	230/18870	0.00114293	0.00731138	0.00423101	VEGFA/ADORA1/TNF/SELP/CXCL8/IL4	6
BP	GO:0009743	response to carbohydrate	1996-06-01	230/18870	0.00114293	0.00731138	0.00423101	PTGS2/ADRA2A/CASP3/NOX4/TNF/IL1B	6
BP	GO:0007589	body fluid secretion	1996-04-01	90/18870	0.00115042	0.00732853	0.00424093	VEGFA/ADORA1/HK2/XDH	4
BP	GO:0046889	positive regulation of lipid biosynthetic process	1996-04-01	90/18870	0.00115042	0.00732853	0.00424093	PTGS2/TNF/IFNG/IL1B	4
BP	GO:0007599	hemostasis	1996-06-01	231/18870	0.00116866	0.00742917	0.00429917	P2RY1/ADRA2A/ADRA2C/MAPK14/F10/SELP	6
BP	GO:0042417	dopamine metabolic process	1996-03-01	41/18870	0.00118235	0.00748492	0.00433143	DRD2/HPRT1/ALDH2	3
BP	GO:1904994	regulation of leukocyte adhesion to vascular endothelial cell	1996-03-01	41/18870	0.00118235	0.00748492	0.00433143	ALOX5/TNF/SELP	3
BP	GO:0043523	regulation of neuron apoptotic process	1996-06-01	232/18870	0.00119483	0.00754828	0.0043681	ADCY10/SIGMAR1/CASP3/CASP8/TNF/IL10	6
BP	GO:0097193	intrinsic apoptotic signaling pathway	1996-07-01	319/18870	0.00121821	0.00768004	0.00444435	PTGS2/ADCY10/CASP3/CASP6/POLB/TNF/IL10	7
BP	GO:0007595	lactation	1996-03-01	42/18870	0.00126863	0.00796488	0.00460918	VEGFA/HK2/XDH	3
BP	GO:0009394	2'-deoxyribonucleotide metabolic process	1996-03-01	42/18870	0.00126863	0.00796488	0.00460918	UPP1/XDH/TYMS	3
BP	GO:0036294	cellular response to decreased oxygen levels	1996-05-01	158/18870	0.00127945	0.00799985	0.00462942	VEGFA/PTGS2/SUV39H1/DRD2/EGLN1	5
BP	GO:0090316	positive regulation of intracellular protein transport	1996-05-01	158/18870	0.00127945	0.00799985	0.00462942	PTGS2/ADCY10/MAPK14/IFNG/IL1B	5
BP	GO:1903706	regulation of hemopoiesis	1996-08-01	417/18870	0.00129495	0.00808015	0.00467589	PRMT1/CASP8/MAPK14/TNF/IL2/IFNG/IL10/IL4	8
BP	GO:0043367	CD4-positive, alpha-beta T cell differentiation	1996-04-01	93/18870	0.0012994	0.00809132	0.00468235	KMT2A/IL2/IFNG/IL4	4
BP	GO:0016241	regulation of macroautophagy	1996-05-01	159/18870	0.00131575	0.00817642	0.0047316	EHMT2/ADCY10/CASP3/CAPN1/IL4	5
BP	GO:0043648	dicarboxylic acid metabolic process	1996-04-01	94/18870	0.00135191	0.00824421	0.00477082	DHFR/FPGS/ATIC/FOLR1	4
BP	GO:0071229	cellular response to acid chemical	1996-04-01	94/18870	0.00135191	0.00824421	0.00477082	VEGFA/EGFR/DNMT1/TNF	4
BP	GO:0002714	positive regulation of B cell mediated immunity	1996-03-01	43/18870	0.00135877	0.00824421	0.00477082	TNF/IL2/IL4	3
BP	GO:0002891	positive regulation of immunoglobulin mediated immune response	1996-03-01	43/18870	0.00135877	0.00824421	0.00477082	TNF/IL2/IL4	3
BP	GO:0009262	deoxyribonucleotide metabolic process	1996-03-01	43/18870	0.00135877	0.00824421	0.00477082	UPP1/XDH/TYMS	3
BP	GO:0014002	astrocyte development	1996-03-01	43/18870	0.00135877	0.00824421	0.00477082	TNF/IFNG/IL1B	3
BP	GO:0019692	deoxyribose phosphate metabolic process	1996-03-01	43/18870	0.00135877	0.00824421	0.00477082	UPP1/XDH/TYMS	3
BP	GO:0032735	positive regulation of interleukin-12 production	1996-03-01	43/18870	0.00135877	0.00824421	0.00477082	IDO1/MAPK14/IFNG	3
BP	GO:0002551	mast cell chemotaxis	1996-02-01	11/18870	0.00136727	0.00824421	0.00477082	VEGFA/KIT	2
BP	GO:0006002	fructose 6-phosphate metabolic process	1996-02-01	11/18870	0.00136727	0.00824421	0.00477082	HK2/HK1	2
BP	GO:0048241	epinephrine transport	1996-02-01	11/18870	0.00136727	0.00824421	0.00477082	ADRA2A/ADRA2C	2
BP	GO:0048304	positive regulation of isotype switching to IgG isotypes	1996-02-01	11/18870	0.00136727	0.00824421	0.00477082	IL2/IL4	2
BP	GO:0051593	response to folic acid	1996-02-01	11/18870	0.00136727	0.00824421	0.00477082	TYMS/FOLR1	2
BP	GO:1900222	negative regulation of amyloid-beta clearance	1996-02-01	11/18870	0.00136727	0.00824421	0.00477082	TNF/IFNG	2
BP	GO:2001171	positive regulation of ATP biosynthetic process	1996-02-01	11/18870	0.00136727	0.00824421	0.00477082	ADCY10/IL4	2
BP	GO:0003073	regulation of systemic arterial blood pressure	1996-04-01	95/18870	0.00140589	0.00846036	0.00489591	ADORA1/DRD2/ENPEP/TNF	4
BP	GO:0002274	myeloid leukocyte activation	1996-06-01	241/18870	0.00145115	0.00869141	0.00502962	KIT/TNF/IFNG/IL10/CXCL8/IL4	6
BP	GO:0019320	hexose catabolic process	1996-03-01	44/18870	0.00145285	0.00869141	0.00502962	HK2/HK1/ADCY10	3
BP	GO:0050691	regulation of defense response to virus by host	1996-03-01	44/18870	0.00145285	0.00869141	0.00502962	PTPN22/IL4/IL1B	3
BP	GO:0042982	amyloid precursor protein metabolic process	1996-04-01	96/18870	0.00146136	0.00870811	0.00503928	ACHE/CASP3/TNF/IFNG	4
BP	GO:0070664	negative regulation of leukocyte proliferation	1996-04-01	96/18870	0.00146136	0.00870811	0.00503928	IDO1/CASP3/IL2/IL10	4
BP	GO:0007254	JNK cascade	1996-05-01	163/18870	0.00146858	0.00873402	0.00505427	EGFR/PRMT1/PTPN22/TNF/IL1B	5
BP	GO:0051251	positive regulation of lymphocyte activation	1996-07-01	330/18870	0.00147969	0.00877973	0.00508073	CD38/PTPN22/IL2/IFNG/IL10/IL4/IL1B	7
BP	GO:0097529	myeloid leukocyte migration	1996-06-01	242/18870	0.00148203	0.00877973	0.00508073	VEGFA/KIT/CXCL8/CXCL2/IL4/IL1B	6
BP	GO:0006775	fat-soluble vitamin metabolic process	1996-03-01	45/18870	0.00155092	0.00915223	0.00529629	TNF/NPC1L1/IFNG	3
BP	GO:0030890	positive regulation of B cell proliferation	1996-03-01	45/18870	0.00155092	0.00915223	0.00529629	CD38/IL2/IL4	3
BP	GO:0002275	myeloid cell activation involved in immune response	1996-04-01	98/18870	0.00157685	0.00925635	0.00535654	KIT/TNF/IFNG/IL4	4
BP	GO:0048661	positive regulation of smooth muscle cell proliferation	1996-04-01	98/18870	0.00157685	0.00925635	0.00535654	PTGS2/DNMT1/TNF/IL10	4
BP	GO:0016485	protein processing	1996-06-01	245/18870	0.00157768	0.00925635	0.00535654	CASP3/CASP6/CASP7/CASP8/CASP1/ENPEP	6
BP	GO:0046394	carboxylic acid biosynthetic process	1996-07-01	334/18870	0.00158495	0.00926331	0.00536057	AKR1B1/PTGS2/DHFR/IDO1/ALOX5/CASP1/IL1B	7
BP	GO:0051607	defense response to virus	1996-07-01	334/18870	0.00158495	0.00926331	0.00536057	SETD2/PTPN22/CASP1/TNF/IFNG/IL4/IL1B	7
BP	GO:0048863	stem cell differentiation	1996-06-01	246/18870	0.00161059	0.00928063	0.00537059	KIT/KDM4C/SETD2/EZH2/MAPK14/FOLR1	6
BP	GO:0140546	defense response to symbiont	1996-07-01	335/18870	0.00161216	0.00928063	0.00537059	SETD2/PTPN22/CASP1/TNF/IFNG/IL4/IL1B	7
BP	GO:0001973	G protein-coupled adenosine receptor signaling pathway	1996-02-01	12/18870	0.00163529	0.00928063	0.00537059	ADORA1/P2RY1	2
BP	GO:0005984	disaccharide metabolic process	1996-02-01	12/18870	0.00163529	0.00928063	0.00537059	GAA/MGAM	2
BP	GO:0009176	pyrimidine deoxyribonucleoside monophosphate metabolic process	1996-02-01	12/18870	0.00163529	0.00928063	0.00537059	UPP1/TYMS	2
BP	GO:0010749	regulation of nitric oxide mediated signal transduction	1996-02-01	12/18870	0.00163529	0.00928063	0.00537059	VEGFA/EGFR	2
BP	GO:0014854	response to inactivity	1996-02-01	12/18870	0.00163529	0.00928063	0.00537059	DRD2/IL10	2
BP	GO:0030656	regulation of vitamin metabolic process	1996-02-01	12/18870	0.00163529	0.00928063	0.00537059	TNF/IFNG	2
BP	GO:0035588	G protein-coupled purinergic receptor signaling pathway	1996-02-01	12/18870	0.00163529	0.00928063	0.00537059	ADORA1/P2RY1	2
BP	GO:0042754	negative regulation of circadian rhythm	1996-02-01	12/18870	0.00163529	0.00928063	0.00537059	ADORA1/DRD2	2
BP	GO:0045602	negative regulation of endothelial cell differentiation	1996-02-01	12/18870	0.00163529	0.00928063	0.00537059	VEGFA/XDH	2
BP	GO:0090312	positive regulation of protein deacetylation	1996-02-01	12/18870	0.00163529	0.00928063	0.00537059	SUV39H1/IFNG	2
BP	GO:0097264	self proteolysis	1996-02-01	12/18870	0.00163529	0.00928063	0.00537059	CASP8/CAPN1	2
BP	GO:1903580	positive regulation of ATP metabolic process	1996-02-01	12/18870	0.00163529	0.00928063	0.00537059	ADCY10/IL4	2
BP	GO:2000320	negative regulation of T-helper 17 cell differentiation	1996-02-01	12/18870	0.00163529	0.00928063	0.00537059	IL2/IL4	2
BP	GO:0006576	biogenic amine metabolic process	1996-04-01	99/18870	0.00163691	0.00928063	0.00537059	IDO1/DRD2/HPRT1/ALDH2	4
BP	GO:0070371	ERK1 and ERK2 cascade	1996-07-01	336/18870	0.00163973	0.00928063	0.00537059	EGFR/P2RY1/DRD2/NOX4/PTPN22/TNF/IL1B	7
BP	GO:0033002	muscle cell proliferation	1996-06-01	247/18870	0.00164402	0.00928764	0.00537465	PTGS2/DNMT1/MAPK14/TNF/IFNG/IL10	6
BP	GO:0035272	exocrine system development	1996-03-01	46/18870	0.00165304	0.0093041	0.00538417	EGFR/POLB/TNF	3
BP	GO:0060711	labyrinthine layer development	1996-03-01	46/18870	0.00165304	0.0093041	0.00538417	CASP8/EGLN1/IL10	3
BP	GO:0016053	organic acid biosynthetic process	1996-07-01	337/18870	0.00166767	0.00936908	0.00542178	AKR1B1/PTGS2/DHFR/IDO1/ALOX5/CASP1/IL1B	7
BP	GO:0002703	regulation of leukocyte mediated immunity	1996-06-01	249/18870	0.00171246	0.00959957	0.00555516	KIT/TNF/IL2/IL10/IL4/IL1B	6
BP	GO:0009615	response to virus	1996-08-01	436/18870	0.001715	0.00959957	0.00555516	SETD2/PTPN22/CASP1/MAPK14/TNF/IFNG/IL4/IL1B	8
BP	GO:0006310	DNA recombination	1996-07-01	340/18870	0.00175371	0.00979823	0.00567012	ERCC5/KDM4D/SETD2/POLB/IL2/IL10/IL4	7
BP	GO:0042311	vasodilation	1996-03-01	47/18870	0.00175928	0.00980727	0.00567535	ADORA1/ADRA2A/TNF	3
BP	GO:0120162	positive regulation of cold-induced thermogenesis	1996-04-01	101/18870	0.00176177	0.00980727	0.00567535	VEGFA/EHMT1/ACHE/IL4	4
BP	GO:0019216	regulation of lipid metabolic process	1996-07-01	342/18870	0.00181296	0.0100556	0.00581908	KIT/PTGS2/ADORA1/ADRA2A/TNF/IFNG/IL1B	7
BP	GO:0048660	regulation of smooth muscle cell proliferation	1996-05-01	171/18870	0.00181299	0.0100556	0.00581908	PTGS2/DNMT1/TNF/IFNG/IL10	5
BP	GO:0002861	regulation of inflammatory response to antigenic stimulus	1996-03-01	48/18870	0.00186969	0.0102766	0.00594693	MAPK14/TNF/IL10	3
BP	GO:0006953	acute-phase response	1996-03-01	48/18870	0.00186969	0.0102766	0.00594693	PTGS2/TNF/IL1B	3
BP	GO:0008542	visual learning	1996-03-01	48/18870	0.00186969	0.0102766	0.00594693	KIT/KMT2A/DRD2	3
BP	GO:0045776	negative regulation of blood pressure	1996-03-01	48/18870	0.00186969	0.0102766	0.00594693	ADORA1/DRD2/TNF	3
BP	GO:1902003	regulation of amyloid-beta formation	1996-03-01	48/18870	0.00186969	0.0102766	0.00594693	CASP3/TNF/IFNG	3
BP	GO:0032677	regulation of interleukin-8 production	1996-04-01	103/18870	0.00189309	0.0103811	0.00600743	PTPN22/TNF/IL10/IL1B	4
BP	GO:0002262	myeloid cell homeostasis	1996-05-01	173/18870	0.00190762	0.0103811	0.00600743	VEGFA/KIT/PRMT1/CASP3/MAPK14	5
BP	GO:0001503	ossification	1996-08-01	444/18870	0.00192132	0.0103811	0.00600743	PTGS2/EGFR/SETD2/ADCY10/ACHE/ALOX5/MAPK14/TNF	8
BP	GO:0002674	negative regulation of acute inflammatory response	1996-02-01	13/18870	0.00192622	0.0103811	0.00600743	ADORA1/IL4	2
BP	GO:0031392	regulation of prostaglandin biosynthetic process	1996-02-01	13/18870	0.00192622	0.0103811	0.00600743	PTGS2/IL1B	2
BP	GO:0042362	fat-soluble vitamin biosynthetic process	1996-02-01	13/18870	0.00192622	0.0103811	0.00600743	TNF/IFNG	2
BP	GO:0045986	negative regulation of smooth muscle contraction	1996-02-01	13/18870	0.00192622	0.0103811	0.00600743	PTGS2/ADRA2A	2
BP	GO:0048521	negative regulation of behavior	1996-02-01	13/18870	0.00192622	0.0103811	0.00600743	ADORA1/DRD2	2
BP	GO:0140719	constitutive heterochromatin formation	1996-02-01	13/18870	0.00192622	0.0103811	0.00600743	EZH2/EZH1	2
BP	GO:1901857	positive regulation of cellular respiration	1996-02-01	13/18870	0.00192622	0.0103811	0.00600743	IFNG/IL4	2
BP	GO:2000317	negative regulation of T-helper 17 type immune response	1996-02-01	13/18870	0.00192622	0.0103811	0.00600743	IL2/IL4	2
BP	GO:0003015	heart process	1996-06-01	255/18870	0.00193083	0.0103876	0.00601116	ADORA1/GAA/ADCY10/DRD2/NOX4/TNF	6
BP	GO:0050806	positive regulation of synaptic transmission	1996-05-01	174/18870	0.00195627	0.0104771	0.00606297	PTGS2/ADORA1/CA7/DRD2/TNF	5
BP	GO:0071453	cellular response to oxygen levels	1996-05-01	174/18870	0.00195627	0.0104771	0.00606297	VEGFA/PTGS2/SUV39H1/DRD2/EGLN1	5
BP	GO:0032637	interleukin-8 production	1996-04-01	104/18870	0.00196123	0.0104771	0.00606297	PTPN22/TNF/IL10/IL1B	4
BP	GO:0032642	regulation of chemokine production	1996-04-01	104/18870	0.00196123	0.0104771	0.00606297	TNF/IFNG/IL10/IL1B	4
BP	GO:0001774	microglial cell activation	1996-03-01	49/18870	0.00198434	0.0105267	0.00609166	TNF/IFNG/IL4	3
BP	GO:0043457	regulation of cellular respiration	1996-03-01	49/18870	0.00198434	0.0105267	0.00609166	TNF/IFNG/IL4	3
BP	GO:0061028	establishment of endothelial barrier	1996-03-01	49/18870	0.00198434	0.0105267	0.00609166	VEGFA/TNF/IL1B	3
BP	GO:0070266	necroptotic process	1996-03-01	49/18870	0.00198434	0.0105267	0.00609166	CASP6/CASP8/TNF	3
BP	GO:0048659	smooth muscle cell proliferation	1996-05-01	175/18870	0.00200582	0.0106221	0.0061469	PTGS2/DNMT1/TNF/IFNG/IL10	5
BP	GO:0032602	chemokine production	1996-04-01	105/18870	0.00203105	0.0107185	0.00620264	TNF/IFNG/IL10/IL1B	4
BP	GO:0042102	positive regulation of T cell proliferation	1996-04-01	105/18870	0.00203105	0.0107185	0.00620264	PTPN22/IL2/IL4/IL1B	4
BP	GO:0006959	humoral immune response	1996-06-01	258/18870	0.00204762	0.0107872	0.00624243	ALOX5/TNF/IFNG/CXCL8/CXCL2/IL1B	6
BP	GO:0022900	electron transport chain	1996-05-01	176/18870	0.00205629	0.0108141	0.00625802	AKR1B1/IDO1/NOX4/ALDH2/NQO2	5
BP	GO:0045862	positive regulation of proteolysis	1996-07-01	350/18870	0.00206572	0.010845	0.00627589	ADRA2A/XDH/CASP8/CASP1/TNF/IFNG/IL1B	7
BP	GO:0002532	production of molecular mediator involved in inflammatory response	1996-04-01	106/18870	0.00210257	0.0109707	0.00634862	EZH2/ALOX5/MAPK14/TNF	4
BP	GO:0030316	osteoclast differentiation	1996-04-01	106/18870	0.00210257	0.0109707	0.00634862	MAPK14/TNF/IFNG/IL4	4
BP	GO:0006693	prostaglandin metabolic process	1996-03-01	50/18870	0.00210327	0.0109707	0.00634862	AKR1B1/PTGS2/IL1B	3
BP	GO:0032635	interleukin-6 production	1996-05-01	177/18870	0.00210767	0.0109707	0.00634862	PTPN22/TNF/IFNG/IL10/IL1B	5
BP	GO:0032675	regulation of interleukin-6 production	1996-05-01	177/18870	0.00210767	0.0109707	0.00634862	PTPN22/TNF/IFNG/IL10/IL1B	5
BP	GO:0006664	glycolipid metabolic process	1996-04-01	107/18870	0.00217582	0.0113061	0.00654269	KIT/NEU4/NEU3/NEU2	4
BP	GO:0015718	monocarboxylic acid transport	1996-05-01	179/18870	0.00221325	0.0114626	0.00663328	PTGS2/DRD2/NMUR2/TNF/IL1B	5
BP	GO:0006692	prostanoid metabolic process	1996-03-01	51/18870	0.00222654	0.0114626	0.00663328	AKR1B1/PTGS2/IL1B	3
BP	GO:0009261	ribonucleotide catabolic process	1996-03-01	51/18870	0.00222654	0.0114626	0.00663328	UPP1/HPRT1/XDH	3
BP	GO:0035094	response to nicotine	1996-03-01	51/18870	0.00222654	0.0114626	0.00663328	DRD2/CASP3/TNF	3
BP	GO:0043045	post-fertilization epigenetic regulation of gene expression	1996-02-01	14/18870	0.00223982	0.0114626	0.00663328	SUV39H1/DNMT1	2
BP	GO:0048148	behavioral response to cocaine	1996-02-01	14/18870	0.00223982	0.0114626	0.00663328	EHMT2/DRD2	2
BP	GO:0050930	induction of positive chemotaxis	1996-02-01	14/18870	0.00223982	0.0114626	0.00663328	VEGFA/CXCL8	2
BP	GO:0061043	regulation of vascular wound healing	1996-02-01	14/18870	0.00223982	0.0114626	0.00663328	ALOX5/TNF	2
BP	GO:0097531	mast cell migration	1996-02-01	14/18870	0.00223982	0.0114626	0.00663328	VEGFA/KIT	2
BP	GO:1903509	liposaccharide metabolic process	1996-04-01	108/18870	0.0022508	0.0114995	0.00665461	KIT/NEU4/NEU3/NEU2	4
BP	GO:0001936	regulation of endothelial cell proliferation	1996-05-01	181/18870	0.00232264	0.0118268	0.00684404	VEGFA/ALOX5/XDH/TNF/IL10	5
BP	GO:0046631	alpha-beta T cell activation	1996-05-01	181/18870	0.00232264	0.0118268	0.00684404	KMT2A/PTPN22/IL2/IFNG/IL4	5
BP	GO:0002269	leukocyte activation involved in inflammatory response	1996-03-01	52/18870	0.00235422	0.0118882	0.00687956	TNF/IFNG/IL4	3
BP	GO:0043154	negative regulation of cysteine-type endopeptidase activity involved in apoptotic process	1996-03-01	52/18870	0.00235422	0.0118882	0.00687956	VEGFA/RPS6KA3/TNF	3
BP	GO:0046365	monosaccharide catabolic process	1996-03-01	52/18870	0.00235422	0.0118882	0.00687956	HK2/HK1/ADCY10	3
BP	GO:1902895	positive regulation of miRNA transcription	1996-03-01	52/18870	0.00235422	0.0118882	0.00687956	EGFR/TNF/IL10	3
BP	GO:1904707	positive regulation of vascular associated smooth muscle cell proliferation	1996-03-01	52/18870	0.00235422	0.0118882	0.00687956	DNMT1/TNF/IL10	3
BP	GO:0042116	macrophage activation	1996-04-01	110/18870	0.00240609	0.01213	0.00701951	TNF/IFNG/IL10/IL4	4
BP	GO:0045778	positive regulation of ossification	1996-03-01	53/18870	0.00248634	0.0124526	0.00720617	SETD2/ADCY10/ALOX5	3
BP	GO:0048260	positive regulation of receptor-mediated endocytosis	1996-03-01	53/18870	0.00248634	0.0124526	0.00720617	VEGFA/DRD2/IL4	3
BP	GO:0035249	synaptic transmission, glutamatergic	1996-04-01	111/18870	0.00248643	0.0124526	0.00720617	PTGS2/ADORA1/DRD2/TNF	4
BP	GO:0043280	positive regulation of cysteine-type endopeptidase activity involved in apoptotic process	1996-04-01	111/18870	0.00248643	0.0124526	0.00720617	XDH/CASP8/CASP1/TNF	4
BP	GO:0045766	positive regulation of angiogenesis	1996-05-01	185/18870	0.00255316	0.0127449	0.00737531	VEGFA/HK2/IL10/CXCL8/IL1B	5
BP	GO:1904018	positive regulation of vasculature development	1996-05-01	185/18870	0.00255316	0.0127449	0.00737531	VEGFA/HK2/IL10/CXCL8/IL1B	5
BP	GO:0045833	negative regulation of lipid metabolic process	1996-04-01	112/18870	0.0025686	0.0127537	0.0073804	ADORA1/ADRA2A/TNF/IL1B	4
BP	GO:0045187	regulation of circadian sleep/wake cycle, sleep	1996-02-01	15/18870	0.00257587	0.0127537	0.0073804	ADORA1/DRD2	2
BP	GO:0048302	regulation of isotype switching to IgG isotypes	1996-02-01	15/18870	0.00257587	0.0127537	0.0073804	IL2/IL4	2
BP	GO:0099509	regulation of presynaptic cytosolic calcium ion concentration	1996-02-01	15/18870	0.00257587	0.0127537	0.0073804	ADORA1/P2RY1	2
BP	GO:2001279	regulation of unsaturated fatty acid biosynthetic process	1996-02-01	15/18870	0.00257587	0.0127537	0.0073804	PTGS2/IL1B	2
BP	GO:0051960	regulation of nervous system development	1996-08-01	466/18870	0.00259122	0.0128089	0.00741234	VEGFA/KIT/EZH2/ADCY10/DRD2/TNF/IFNG/IL1B	8
BP	GO:0009150	purine ribonucleotide metabolic process	1996-07-01	365/18870	0.00261256	0.0128934	0.00746126	IMPDH2/ADCY10/HPRT1/XDH/ATIC/GART/IL4	7
BP	GO:0002639	positive regulation of immunoglobulin production	1996-03-01	54/18870	0.00262296	0.012903	0.00746678	IL2/IL10/IL4	3
BP	GO:0006195	purine nucleotide catabolic process	1996-03-01	54/18870	0.00262296	0.012903	0.00746678	DNPH1/HPRT1/XDH	3
BP	GO:0007200	phospholipase C-activating G protein-coupled receptor signaling pathway	1996-04-01	113/18870	0.00265262	0.0130068	0.00752687	P2RY1/ADRA2A/DRD2/NMUR2	4
BP	GO:1901222	regulation of non-canonical NF-kappaB signal transduction	1996-04-01	113/18870	0.00265262	0.0130068	0.00752687	EGFR/PTPN22/TNF/IL1B	4
BP	GO:0002706	regulation of lymphocyte mediated immunity	1996-05-01	188/18870	0.00273665	0.0133973	0.00775283	TNF/IL2/IL10/IL4/IL1B	5
BP	GO:0002204	somatic recombination of immunoglobulin genes involved in immune response	1996-03-01	55/18870	0.00276414	0.0134454	0.00778069	IL2/IL10/IL4	3
BP	GO:0002208	somatic diversification of immunoglobulins involved in immune response	1996-03-01	55/18870	0.00276414	0.0134454	0.00778069	IL2/IL10/IL4	3
BP	GO:0045190	isotype switching	1996-03-01	55/18870	0.00276414	0.0134454	0.00778069	IL2/IL10/IL4	3
BP	GO:1902991	regulation of amyloid precursor protein catabolic process	1996-03-01	55/18870	0.00276414	0.0134454	0.00778069	CASP3/TNF/IFNG	3
BP	GO:0048259	regulation of receptor-mediated endocytosis	1996-04-01	115/18870	0.00282627	0.0137257	0.00794289	VEGFA/DRD2/NEU3/IL4	4
BP	GO:0007632	visual behavior	1996-03-01	56/18870	0.00290993	0.0138303	0.00800344	KIT/KMT2A/DRD2	3
BP	GO:0034205	amyloid-beta formation	1996-03-01	56/18870	0.00290993	0.0138303	0.00800344	CASP3/TNF/IFNG	3
BP	GO:0043370	regulation of CD4-positive, alpha-beta T cell differentiation	1996-03-01	56/18870	0.00290993	0.0138303	0.00800344	IL2/IFNG/IL4	3
BP	GO:0048168	regulation of neuronal synaptic plasticity	1996-03-01	56/18870	0.00290993	0.0138303	0.00800344	KIT/KMT2A/DRD2	3
BP	GO:0015908	fatty acid transport	1996-04-01	116/18870	0.00291596	0.0138303	0.00800344	PTGS2/DRD2/NMUR2/IL1B	4
BP	GO:0046634	regulation of alpha-beta T cell activation	1996-04-01	116/18870	0.00291596	0.0138303	0.00800344	PTPN22/IL2/IFNG/IL4	4
BP	GO:0009130	pyrimidine nucleoside monophosphate biosynthetic process	1996-02-01	16/18870	0.00293412	0.0138303	0.00800344	UPP1/TYMS	2
BP	GO:0030810	positive regulation of nucleotide biosynthetic process	1996-02-01	16/18870	0.00293412	0.0138303	0.00800344	ADCY10/IL4	2
BP	GO:0032239	regulation of nucleobase-containing compound transport	1996-02-01	16/18870	0.00293412	0.0138303	0.00800344	ADORA1/SETD2	2
BP	GO:0034393	positive regulation of smooth muscle cell apoptotic process	1996-02-01	16/18870	0.00293412	0.0138303	0.00800344	ADCY10/IFNG	2
BP	GO:0045579	positive regulation of B cell differentiation	1996-02-01	16/18870	0.00293412	0.0138303	0.00800344	IL2/IL10	2
BP	GO:0047484	regulation of response to osmotic stress	1996-02-01	16/18870	0.00293412	0.0138303	0.00800344	PTGS2/ABCB1	2
BP	GO:0048291	isotype switching to IgG isotypes	1996-02-01	16/18870	0.00293412	0.0138303	0.00800344	IL2/IL4	2
BP	GO:0050802	circadian sleep/wake cycle, sleep	1996-02-01	16/18870	0.00293412	0.0138303	0.00800344	ADORA1/DRD2	2
BP	GO:0051956	negative regulation of amino acid transport	1996-02-01	16/18870	0.00293412	0.0138303	0.00800344	ADORA1/TNF	2
BP	GO:0070230	positive regulation of lymphocyte apoptotic process	1996-02-01	16/18870	0.00293412	0.0138303	0.00800344	IDO1/IL10	2
BP	GO:0090336	positive regulation of brown fat cell differentiation	1996-02-01	16/18870	0.00293412	0.0138303	0.00800344	PTGS2/MAPK14	2
BP	GO:1900373	positive regulation of purine nucleotide biosynthetic process	1996-02-01	16/18870	0.00293412	0.0138303	0.00800344	ADCY10/IL4	2
BP	GO:1901741	positive regulation of myoblast fusion	1996-02-01	16/18870	0.00293412	0.0138303	0.00800344	MAPK14/IL4	2
BP	GO:0006260	DNA replication	1996-06-01	278/18870	0.0029684	0.0139703	0.00808445	EHMT2/EGFR/CARM1/ADRA2A/POLB/POLA1	6
BP	GO:1904659	glucose transmembrane transport	1996-04-01	117/18870	0.00300757	0.0141328	0.00817847	HK2/MAPK14/TNF/IL1B	4
BP	GO:0006584	catecholamine metabolic process	1996-03-01	57/18870	0.00306036	0.014329	0.00829202	DRD2/HPRT1/ALDH2	3
BP	GO:0009712	catechol-containing compound metabolic process	1996-03-01	57/18870	0.00306036	0.014329	0.00829202	DRD2/HPRT1/ALDH2	3
BP	GO:0002822	regulation of adaptive immune response based on somatic recombination of immune receptors built from immunoglobulin superfamily domains	1996-05-01	193/18870	0.00306344	0.014329	0.00829202	TNF/IL2/IL10/IL4/IL1B	5
BP	GO:0045936	negative regulation of phosphate metabolic process	1996-07-01	376/18870	0.00307984	0.0143836	0.00832362	DRD2/XDH/PTPN22/TNF/IL2/IFNG/IL1B	7
BP	GO:0043086	negative regulation of catalytic activity	1996-08-01	480/18870	0.00310484	0.014456	0.00836553	VEGFA/DRD2/RPS6KA3/PTPN22/TNF/EGLN1/IFNG/IL1B	8
BP	GO:0050673	epithelial cell proliferation	1996-08-01	480/18870	0.00310484	0.014456	0.00836553	VEGFA/KIT/EGFR/DRD2/ALOX5/XDH/TNF/IL10	8
BP	GO:0010563	negative regulation of phosphorus metabolic process	1996-07-01	377/18870	0.0031253	0.0145291	0.0084078	DRD2/XDH/PTPN22/TNF/IL2/IFNG/IL1B	7
BP	GO:0071897	DNA biosynthetic process	1996-05-01	194/18870	0.00313204	0.0145382	0.00841308	NOX4/POLB/POLA1/TYMS/TNF	5
BP	GO:0035710	CD4-positive, alpha-beta T cell activation	1996-04-01	119/18870	0.00319666	0.0148127	0.00857192	KMT2A/IL2/IFNG/IL4	4
BP	GO:0019369	arachidonic acid metabolic process	1996-03-01	58/18870	0.00321549	0.0148127	0.00857192	PTGS2/ALOX5/PLA2G4B	3
BP	GO:0042306	regulation of protein import into nucleus	1996-03-01	58/18870	0.00321549	0.0148127	0.00857192	PTGS2/MAPK14/IFNG	3
BP	GO:0061756	leukocyte adhesion to vascular endothelial cell	1996-03-01	58/18870	0.00321549	0.0148127	0.00857192	ALOX5/TNF/SELP	3
BP	GO:1903409	reactive oxygen species biosynthetic process	1996-03-01	58/18870	0.00321549	0.0148127	0.00857192	ADCY10/ALOX5/NOX4	3
BP	GO:0002377	immunoglobulin production	1996-05-01	196/18870	0.00327255	0.0150527	0.00871084	POLB/TNF/IL2/IL10/IL4	5
BP	GO:0008645	hexose transmembrane transport	1996-04-01	120/18870	0.00329418	0.0151081	0.00874286	HK2/MAPK14/TNF/IL1B	4
BP	GO:0006544	glycine metabolic process	1996-02-01	17/18870	0.00331435	0.0151081	0.00874286	DHFR/GART	2
BP	GO:0030889	negative regulation of B cell proliferation	1996-02-01	17/18870	0.00331435	0.0151081	0.00874286	CASP3/IL10	2
BP	GO:0032310	prostaglandin secretion	1996-02-01	17/18870	0.00331435	0.0151081	0.00874286	PTGS2/IL1B	2
BP	GO:0036166	phenotypic switching	1996-02-01	17/18870	0.00331435	0.0151081	0.00874286	EHMT2/DNMT1	2
BP	GO:2000310	regulation of NMDA receptor activity	1996-02-01	17/18870	0.00331435	0.0151081	0.00874286	CAPN1/IFNG	2
BP	GO:0072523	purine-containing compound catabolic process	1996-03-01	59/18870	0.00337537	0.0153633	0.00889053	DNPH1/HPRT1/XDH	3
BP	GO:0030278	regulation of ossification	1996-04-01	121/18870	0.00339371	0.0154236	0.00892548	SETD2/ADCY10/ALOX5/MAPK14	4
BP	GO:0009746	response to hexose	1996-05-01	198/18870	0.00341755	0.0155089	0.0089748	PTGS2/ADRA2A/CASP3/NOX4/TNF	5
BP	GO:0022612	gland morphogenesis	1996-04-01	122/18870	0.00349527	0.0158379	0.00916522	EGFR/POLB/TNF/CAPN1	4
BP	GO:0052548	regulation of endopeptidase activity	1996-06-01	288/18870	0.00353095	0.0158755	0.00918694	VEGFA/RPS6KA3/XDH/CASP8/CASP1/TNF	6
BP	GO:0002381	immunoglobulin production involved in immunoglobulin-mediated immune response	1996-03-01	60/18870	0.00354005	0.0158755	0.00918694	IL2/IL10/IL4	3
BP	GO:0002763	positive regulation of myeloid leukocyte differentiation	1996-03-01	60/18870	0.00354005	0.0158755	0.00918694	CASP8/TNF/IFNG	3
BP	GO:0007566	embryo implantation	1996-03-01	60/18870	0.00354005	0.0158755	0.00918694	VEGFA/PTGS2/IL1B	3
BP	GO:0046324	regulation of glucose import	1996-03-01	60/18870	0.00354005	0.0158755	0.00918694	HK2/MAPK14/TNF	3
BP	GO:0070228	regulation of lymphocyte apoptotic process	1996-03-01	60/18870	0.00354005	0.0158755	0.00918694	IDO1/IL2/IL10	3
BP	GO:0097300	programmed necrotic cell death	1996-03-01	60/18870	0.00354005	0.0158755	0.00918694	CASP6/CASP8/TNF	3
BP	GO:0002286	T cell activation involved in immune response	1996-04-01	123/18870	0.00359888	0.0159824	0.00924884	KMT2A/IL2/IFNG/IL4	4
BP	GO:0015749	monosaccharide transmembrane transport	1996-04-01	123/18870	0.00359888	0.0159824	0.00924884	HK2/MAPK14/TNF/IL1B	4
BP	GO:0021761	limbic system development	1996-04-01	123/18870	0.00359888	0.0159824	0.00924884	EZH2/EZH1/DRD2/CASP3	4
BP	GO:0032479	regulation of type I interferon production	1996-04-01	123/18870	0.00359888	0.0159824	0.00924884	SETD2/PTPN22/POLA1/IL10	4
BP	GO:0032606	type I interferon production	1996-04-01	123/18870	0.00359888	0.0159824	0.00924884	SETD2/PTPN22/POLA1/IL10	4
BP	GO:0032388	positive regulation of intracellular transport	1996-05-01	201/18870	0.00364366	0.0159824	0.00924884	PTGS2/ADCY10/MAPK14/IFNG/IL1B	5
BP	GO:0002761	regulation of myeloid leukocyte differentiation	1996-04-01	124/18870	0.00370455	0.0159824	0.00924884	CASP8/TNF/IFNG/IL4	4
BP	GO:0002824	positive regulation of adaptive immune response based on somatic recombination of immune receptors built from immunoglobulin superfamily domains	1996-04-01	124/18870	0.00370455	0.0159824	0.00924884	TNF/IL2/IL4/IL1B	4
BP	GO:0045446	endothelial cell differentiation	1996-04-01	124/18870	0.00370455	0.0159824	0.00924884	VEGFA/XDH/TNF/IL1B	4
BP	GO:0046632	alpha-beta T cell differentiation	1996-04-01	124/18870	0.00370455	0.0159824	0.00924884	KMT2A/IL2/IFNG/IL4	4
BP	GO:0034113	heterotypic cell-cell adhesion	1996-03-01	61/18870	0.00370955	0.0159824	0.00924884	TNF/IL10/IL1B	3
BP	GO:0048010	vascular endothelial growth factor receptor signaling pathway	1996-03-01	61/18870	0.00370955	0.0159824	0.00924884	VEGFA/MAPK14/IL1B	3
BP	GO:1903078	positive regulation of protein localization to plasma membrane	1996-03-01	61/18870	0.00370955	0.0159824	0.00924884	EGFR/TNF/IFNG	3
BP	GO:1903670	regulation of sprouting angiogenesis	1996-03-01	61/18870	0.00370955	0.0159824	0.00924884	VEGFA/ALOX5/IL10	3
BP	GO:0002830	positive regulation of type 2 immune response	1996-02-01	18/18870	0.00371633	0.0159824	0.00924884	IDO1/IL4	2
BP	GO:0005980	glycogen catabolic process	1996-02-01	18/18870	0.00371633	0.0159824	0.00924884	GAA/ADCY10	2
BP	GO:0006735	NADH regeneration	1996-02-01	18/18870	0.00371633	0.0159824	0.00924884	HK2/HK1	2
BP	GO:0030730	sequestering of triglyceride	1996-02-01	18/18870	0.00371633	0.0159824	0.00924884	TNF/IL1B	2
BP	GO:0035234	ectopic germ cell programmed cell death	1996-02-01	18/18870	0.00371633	0.0159824	0.00924884	KIT/IL1B	2
BP	GO:0038083	peptidyl-tyrosine autophosphorylation	1996-02-01	18/18870	0.00371633	0.0159824	0.00924884	VEGFA/EGFR	2
BP	GO:0043173	nucleotide salvage	1996-02-01	18/18870	0.00371633	0.0159824	0.00924884	UPP1/HPRT1	2
BP	GO:0044070	regulation of monoatomic anion transport	1996-02-01	18/18870	0.00371633	0.0159824	0.00924884	CA7/ABCB1	2
BP	GO:0046112	nucleobase biosynthetic process	1996-02-01	18/18870	0.00371633	0.0159824	0.00924884	HPRT1/GART	2
BP	GO:0061621	canonical glycolysis	1996-02-01	18/18870	0.00371633	0.0159824	0.00924884	HK2/HK1	2
BP	GO:0061718	glucose catabolic process to pyruvate	1996-02-01	18/18870	0.00371633	0.0159824	0.00924884	HK2/HK1	2
BP	GO:0071318	cellular response to ATP	1996-02-01	18/18870	0.00371633	0.0159824	0.00924884	PTGS2/P2RY1	2
BP	GO:0150078	positive regulation of neuroinflammatory response	1996-02-01	18/18870	0.00371633	0.0159824	0.00924884	TNF/IL1B	2
BP	GO:1905288	vascular associated smooth muscle cell apoptotic process	1996-02-01	18/18870	0.00371633	0.0159824	0.00924884	DNMT1/ADCY10	2
BP	GO:1905459	regulation of vascular associated smooth muscle cell apoptotic process	1996-02-01	18/18870	0.00371633	0.0159824	0.00924884	DNMT1/ADCY10	2
BP	GO:0001935	endothelial cell proliferation	1996-05-01	202/18870	0.00372136	0.0159824	0.00924884	VEGFA/ALOX5/XDH/TNF/IL10	5
BP	GO:0001763	morphogenesis of a branching structure	1996-05-01	203/18870	0.00380024	0.0162982	0.00943159	VEGFA/SETD2/DRD2/TNF/IL10	5
BP	GO:0002698	negative regulation of immune effector process	1996-04-01	125/18870	0.00381232	0.016327	0.00944825	TNF/IL2/IL10/IL4	4
BP	GO:0015695	organic cation transport	1996-03-01	62/18870	0.00388394	0.0166104	0.00961224	P2RY1/ADRA2A/ADRA2C	3
BP	GO:0043200	response to amino acid	1996-04-01	126/18870	0.00392219	0.0167505	0.00969329	EGFR/DNMT1/CASP3/TNF	4
BP	GO:0050777	negative regulation of immune response	1996-05-01	205/18870	0.0039616	0.0168951	0.00977698	DRD2/MAPK14/IL2/IL10/IL4	5
BP	GO:0009142	nucleoside triphosphate biosynthetic process	1996-04-01	127/18870	0.0040342	0.0171806	0.00994221	IMPDH2/ADCY10/TYMS/IL4	4
BP	GO:0034284	response to monosaccharide	1996-05-01	206/18870	0.0040441	0.0171975	0.009952	PTGS2/ADRA2A/CASP3/NOX4/TNF	5
BP	GO:0010573	vascular endothelial growth factor production	1996-03-01	63/18870	0.00406325	0.0171975	0.009952	PTGS2/TNF/IL1B	3
BP	GO:0070050	neuron cellular homeostasis	1996-03-01	63/18870	0.00406325	0.0171975	0.009952	ADORA1/P2RY1/CA7	3
BP	GO:0031331	positive regulation of cellular catabolic process	1996-07-01	396/18870	0.00409084	0.0171975	0.009952	SETD2/ADCY10/ADRA2A/TNF/IFNG/IL4/IL1B	7
BP	GO:1901605	alpha-amino acid metabolic process	1996-05-01	207/18870	0.00412782	0.0171975	0.009952	DHFR/IDO1/NOX4/FPGS/GART	5
BP	GO:0002281	macrophage activation involved in immune response	1996-02-01	19/18870	0.00413983	0.0171975	0.009952	TNF/IFNG	2
BP	GO:0002523	leukocyte migration involved in inflammatory response	1996-02-01	19/18870	0.00413983	0.0171975	0.009952	ALOX5/TNF	2
BP	GO:0022410	circadian sleep/wake cycle process	1996-02-01	19/18870	0.00413983	0.0171975	0.009952	ADORA1/DRD2	2
BP	GO:0031060	regulation of histone methylation	1996-02-01	19/18870	0.00413983	0.0171975	0.009952	EHMT1/EHMT2	2
BP	GO:0035743	CD4-positive, alpha-beta T cell cytokine production	1996-02-01	19/18870	0.00413983	0.0171975	0.009952	IL4/IL1B	2
BP	GO:0042053	regulation of dopamine metabolic process	1996-02-01	19/18870	0.00413983	0.0171975	0.009952	HPRT1/ALDH2	2
BP	GO:0042749	regulation of circadian sleep/wake cycle	1996-02-01	19/18870	0.00413983	0.0171975	0.009952	ADORA1/DRD2	2
BP	GO:0045064	T-helper 2 cell differentiation	1996-02-01	19/18870	0.00413983	0.0171975	0.009952	KMT2A/IL4	2
BP	GO:0045091	regulation of single stranded viral RNA replication via double stranded DNA intermediate	1996-02-01	19/18870	0.00413983	0.0171975	0.009952	SETDB1/CXCL8	2
BP	GO:0045623	negative regulation of T-helper cell differentiation	1996-02-01	19/18870	0.00413983	0.0171975	0.009952	IL2/IL4	2
BP	GO:0060977	coronary vasculature morphogenesis	1996-02-01	19/18870	0.00413983	0.0171975	0.009952	VEGFA/SETD2	2
BP	GO:1903376	regulation of oxidative stress-induced neuron intrinsic apoptotic signaling pathway	1996-02-01	19/18870	0.00413983	0.0171975	0.009952	ADCY10/IL10	2
BP	GO:2001169	regulation of ATP biosynthetic process	1996-02-01	19/18870	0.00413983	0.0171975	0.009952	ADCY10/IL4	2
BP	GO:0031623	receptor internalization	1996-04-01	128/18870	0.00414835	0.0172094	0.00995888	VEGFA/DRD2/ACHE/CXCL8	4
BP	GO:0051054	positive regulation of DNA metabolic process	1996-06-01	298/18870	0.00416938	0.0172732	0.00999577	KDM4D/EGFR/NOX4/TNF/IL2/IL4	6
BP	GO:0002819	regulation of adaptive immune response	1996-05-01	208/18870	0.00421277	0.0174055	0.0100724	TNF/IL2/IL10/IL4/IL1B	5
BP	GO:0008016	regulation of heart contraction	1996-05-01	208/18870	0.00421277	0.0174055	0.0100724	ADORA1/GAA/ADCY10/DRD2/TNF	5
BP	GO:0001885	endothelial cell development	1996-03-01	64/18870	0.00424752	0.017478	0.0101143	VEGFA/TNF/IL1B	3
BP	GO:0030225	macrophage differentiation	1996-03-01	64/18870	0.00424752	0.017478	0.0101143	VEGFA/CASP8/IFNG	3
BP	GO:2000630	positive regulation of miRNA metabolic process	1996-03-01	64/18870	0.00424752	0.017478	0.0101143	EGFR/TNF/IL10	3
BP	GO:0002708	positive regulation of lymphocyte mediated immunity	1996-04-01	129/18870	0.00426466	0.0175012	0.0101277	TNF/IL2/IL4/IL1B	4
BP	GO:2001056	positive regulation of cysteine-type endopeptidase activity	1996-04-01	129/18870	0.00426466	0.0175012	0.0101277	XDH/CASP8/CASP1/TNF	4
BP	GO:0006979	response to oxidative stress	1996-07-01	400/18870	0.00432018	0.0177052	0.0102458	PTGS2/DHFR/EGFR/EZH2/CASP3/ALOX5/CD38	7
BP	GO:0002821	positive regulation of adaptive immune response	1996-04-01	130/18870	0.00438316	0.0178803	0.0103471	TNF/IL2/IL4/IL1B	4
BP	GO:0045621	positive regulation of lymphocyte differentiation	1996-04-01	130/18870	0.00438316	0.0178803	0.0103471	IL2/IFNG/IL10/IL4	4
BP	GO:0071621	granulocyte chemotaxis	1996-04-01	130/18870	0.00438316	0.0178803	0.0103471	CXCL8/CXCL2/IL4/IL1B	4
BP	GO:0019722	calcium-mediated signaling	1996-05-01	210/18870	0.00438641	0.0178803	0.0103471	NMUR2/TNF/PLA2G4B/SELP/CXCL8	5
BP	GO:0006303	double-strand break repair via nonhomologous end joining	1996-03-01	65/18870	0.0044368	0.0180134	0.0104241	KDM4D/POLB/POLA1	3
BP	GO:0050435	amyloid-beta metabolic process	1996-03-01	65/18870	0.0044368	0.0180134	0.0104241	CASP3/TNF/IFNG	3
BP	GO:2000117	negative regulation of cysteine-type endopeptidase activity	1996-03-01	65/18870	0.0044368	0.0180134	0.0104241	VEGFA/RPS6KA3/TNF	3
BP	GO:0039692	single stranded viral RNA replication via double stranded DNA intermediate	1996-02-01	20/18870	0.00458463	0.0184659	0.010686	SETDB1/CXCL8	2
BP	GO:0042069	regulation of catecholamine metabolic process	1996-02-01	20/18870	0.00458463	0.0184659	0.010686	HPRT1/ALDH2	2
BP	GO:0042359	vitamin D metabolic process	1996-02-01	20/18870	0.00458463	0.0184659	0.010686	TNF/IFNG	2
BP	GO:0042454	ribonucleoside catabolic process	1996-02-01	20/18870	0.00458463	0.0184659	0.010686	UPP1/XDH	2
BP	GO:0060353	regulation of cell adhesion molecule production	1996-02-01	20/18870	0.00458463	0.0184659	0.010686	CXCL8/IL1B	2
BP	GO:0061620	glycolytic process through glucose-6-phosphate	1996-02-01	20/18870	0.00458463	0.0184659	0.010686	HK2/HK1	2
BP	GO:0001933	negative regulation of protein phosphorylation	1996-06-01	304/18870	0.00459134	0.0184685	0.0106875	DRD2/XDH/PTPN22/IL2/IFNG/IL1B	6
BP	GO:0002285	lymphocyte activation involved in immune response	1996-05-01	213/18870	0.00465637	0.0187054	0.0108246	KMT2A/IL2/IFNG/IL10/IL4	5
BP	GO:0050678	regulation of epithelial cell proliferation	1996-07-01	407/18870	0.00474485	0.0189891	0.0109888	VEGFA/EGFR/DRD2/ALOX5/XDH/TNF/IL10	7
BP	GO:0002064	epithelial cell development	1996-05-01	214/18870	0.00474894	0.0189891	0.0109888	VEGFA/AKR1B1/TYMS/TNF/IL1B	5
BP	GO:0043270	positive regulation of monoatomic ion transport	1996-05-01	214/18870	0.00474894	0.0189891	0.0109888	ADORA1/P2RY1/ADRA2A/ABCB1/IFNG	5
BP	GO:0030879	mammary gland development	1996-04-01	133/18870	0.00475195	0.0189891	0.0109888	VEGFA/HK2/XDH/CAPN1	4
BP	GO:0016126	sterol biosynthetic process	1996-03-01	67/18870	0.00483052	0.0192525	0.0111412	SQLE/NPC1L1/FDFT1	3
BP	GO:0072577	endothelial cell apoptotic process	1996-03-01	67/18870	0.00483052	0.0192525	0.0111412	TNF/IL10/IL4	3
BP	GO:0006919	activation of cysteine-type endopeptidase activity involved in apoptotic process	1996-03-01	68/18870	0.00503504	0.0197671	0.011439	XDH/CASP8/TNF	3
BP	GO:0042987	amyloid precursor protein catabolic process	1996-03-01	68/18870	0.00503504	0.0197671	0.011439	CASP3/TNF/IFNG	3
BP	GO:0051926	negative regulation of calcium ion transport	1996-03-01	68/18870	0.00503504	0.0197671	0.011439	PTGS2/ADRA2A/DRD2	3
BP	GO:2000379	positive regulation of reactive oxygen species metabolic process	1996-03-01	68/18870	0.00503504	0.0197671	0.011439	ADCY10/XDH/MAPK14	3
BP	GO:0002902	regulation of B cell apoptotic process	1996-02-01	21/18870	0.00505051	0.0197671	0.011439	IL2/IL10	2
BP	GO:0010829	negative regulation of glucose transmembrane transport	1996-02-01	21/18870	0.00505051	0.0197671	0.011439	TNF/IL1B	2
BP	GO:0032495	response to muramyl dipeptide	1996-02-01	21/18870	0.00505051	0.0197671	0.011439	PTPN22/MAPK14	2
BP	GO:0035809	regulation of urine volume	1996-02-01	21/18870	0.00505051	0.0197671	0.011439	AKR1B1/DRD2	2
BP	GO:0036480	neuron intrinsic apoptotic signaling pathway in response to oxidative stress	1996-02-01	21/18870	0.00505051	0.0197671	0.011439	ADCY10/IL10	2
BP	GO:0042745	circadian sleep/wake cycle	1996-02-01	21/18870	0.00505051	0.0197671	0.011439	ADORA1/DRD2	2
BP	GO:0045981	positive regulation of nucleotide metabolic process	1996-02-01	21/18870	0.00505051	0.0197671	0.011439	ADCY10/IL4	2
BP	GO:0046128	purine ribonucleoside metabolic process	1996-02-01	21/18870	0.00505051	0.0197671	0.011439	HPRT1/XDH	2
BP	GO:1900544	positive regulation of purine nucleotide metabolic process	1996-02-01	21/18870	0.00505051	0.0197671	0.011439	ADCY10/IL4	2
BP	GO:1901739	regulation of myoblast fusion	1996-02-01	21/18870	0.00505051	0.0197671	0.011439	MAPK14/IL4	2
BP	GO:0000018	regulation of DNA recombination	1996-04-01	136/18870	0.00514109	0.02007	0.0116143	SETD2/IL2/IL10/IL4	4
BP	GO:0034219	carbohydrate transmembrane transport	1996-04-01	136/18870	0.00514109	0.02007	0.0116143	HK2/MAPK14/TNF/IL1B	4
BP	GO:0052547	regulation of peptidase activity	1996-06-01	312/18870	0.00520201	0.0202819	0.0117369	VEGFA/RPS6KA3/XDH/CASP8/CASP1/TNF	6
BP	GO:0032715	negative regulation of interleukin-6 production	1996-03-01	69/18870	0.00524471	0.0203701	0.0117879	PTPN22/TNF/IL10	3
BP	GO:0045670	regulation of osteoclast differentiation	1996-03-01	69/18870	0.00524471	0.0203701	0.0117879	TNF/IFNG/IL4	3
BP	GO:1901224	positive regulation of non-canonical NF-kappaB signal transduction	1996-03-01	69/18870	0.00524471	0.0203701	0.0117879	EGFR/TNF/IL1B	3
BP	GO:0001558	regulation of cell growth	1996-07-01	417/18870	0.00540538	0.0209665	0.0121331	VEGFA/EGFR/DNPH1/ADCY10/RPS6KA3/CD38/IL2	7
BP	GO:0010212	response to ionizing radiation	1996-04-01	138/18870	0.00541205	0.0209665	0.0121331	KDM4D/CASP3/POLB/MAPK14	4
BP	GO:0032922	circadian regulation of gene expression	1996-03-01	70/18870	0.00545958	0.021097	0.0122086	KMT2A/DRD2/KDM5A	3
BP	GO:1902893	regulation of miRNA transcription	1996-03-01	70/18870	0.00545958	0.021097	0.0122086	EGFR/TNF/IL10	3
BP	GO:0003085	negative regulation of systemic arterial blood pressure	1996-02-01	22/18870	0.00553724	0.0212087	0.0122732	ADORA1/TNF	2
BP	GO:0009129	pyrimidine nucleoside monophosphate metabolic process	1996-02-01	22/18870	0.00553724	0.0212087	0.0122732	UPP1/TYMS	2
BP	GO:0021756	striatum development	1996-02-01	22/18870	0.00553724	0.0212087	0.0122732	DRD2/HPRT1	2
BP	GO:0030431	sleep	1996-02-01	22/18870	0.00553724	0.0212087	0.0122732	ADORA1/DRD2	2
BP	GO:0048169	regulation of long-term neuronal synaptic plasticity	1996-02-01	22/18870	0.00553724	0.0212087	0.0122732	KIT/DRD2	2
BP	GO:0098801	regulation of renal system process	1996-02-01	22/18870	0.00553724	0.0212087	0.0122732	ADORA1/DRD2	2
BP	GO:2000319	regulation of T-helper 17 cell differentiation	1996-02-01	22/18870	0.00553724	0.0212087	0.0122732	IL2/IL4	2
BP	GO:0043467	regulation of generation of precursor metabolites and energy	1996-04-01	139/18870	0.00555105	0.0212349	0.0122884	ADCY10/TNF/IFNG/IL4	4
BP	GO:0045600	positive regulation of fat cell differentiation	1996-03-01	71/18870	0.00567967	0.0216724	0.0125416	PTGS2/CARM1/MAPK14	3
BP	GO:0061614	miRNA transcription	1996-03-01	71/18870	0.00567967	0.0216724	0.0125416	EGFR/TNF/IL10	3
BP	GO:0008203	cholesterol metabolic process	1996-04-01	140/18870	0.00569242	0.0216939	0.012554	SQLE/NPC1L1/FDFT1/IL4	4
BP	GO:0032722	positive regulation of chemokine production	1996-03-01	72/18870	0.00590502	0.0224199	0.0129742	TNF/IFNG/IL1B	3
BP	GO:0042130	negative regulation of T cell proliferation	1996-03-01	72/18870	0.00590502	0.0224199	0.0129742	IDO1/CASP3/IL10	3
BP	GO:0050766	positive regulation of phagocytosis	1996-03-01	72/18870	0.00590502	0.0224199	0.0129742	TNF/IFNG/IL1B	3
BP	GO:1902105	regulation of leukocyte differentiation	1996-06-01	321/18870	0.00595819	0.0225599	0.0130551	CASP8/TNF/IL2/IFNG/IL10/IL4	6
BP	GO:0033157	regulation of intracellular protein transport	1996-05-01	226/18870	0.00596411	0.0225599	0.0130551	PTGS2/ADCY10/MAPK14/IFNG/IL1B	5
BP	GO:0042180	cellular ketone metabolic process	1996-05-01	226/18870	0.00596411	0.0225599	0.0130551	AKR1B1/PTGS2/IDO1/NQO2/IL1B	5
BP	GO:0045088	regulation of innate immune response	1996-07-01	425/18870	0.00598183	0.0225988	0.0130777	DRD2/RPS6KA3/PTPN22/CASP6/CASP8/CASP1/TNF	7
BP	GO:0010893	positive regulation of steroid biosynthetic process	1996-02-01	23/18870	0.00604461	0.0226673	0.0131173	TNF/IFNG	2
BP	GO:0043371	negative regulation of CD4-positive, alpha-beta T cell differentiation	1996-02-01	23/18870	0.00604461	0.0226673	0.0131173	IL2/IL4	2
BP	GO:0045591	positive regulation of regulatory T cell differentiation	1996-02-01	23/18870	0.00604461	0.0226673	0.0131173	IL2/IFNG	2
BP	GO:0046835	carbohydrate phosphorylation	1996-02-01	23/18870	0.00604461	0.0226673	0.0131173	HK2/HK1	2
BP	GO:0060252	positive regulation of glial cell proliferation	1996-02-01	23/18870	0.00604461	0.0226673	0.0131173	TNF/IL1B	2
BP	GO:0060352	cell adhesion molecule production	1996-02-01	23/18870	0.00604461	0.0226673	0.0131173	CXCL8/IL1B	2
BP	GO:0003158	endothelium development	1996-04-01	143/18870	0.0061309	0.022924	0.0132659	VEGFA/XDH/TNF/IL1B	4
BP	GO:0042093	T-helper cell differentiation	1996-03-01	73/18870	0.00613566	0.022924	0.0132659	KMT2A/IL2/IL4	3
BP	GO:1904377	positive regulation of protein localization to cell periphery	1996-03-01	73/18870	0.00613566	0.022924	0.0132659	EGFR/TNF/IFNG	3
BP	GO:0034763	negative regulation of transmembrane transport	1996-04-01	144/18870	0.00628192	0.0234417	0.0135654	ADRA2A/DRD2/TNF/IL1B	4
BP	GO:0046637	regulation of alpha-beta T cell differentiation	1996-03-01	74/18870	0.00637163	0.0237184	0.0137255	IL2/IFNG/IL4	3
BP	GO:0050709	negative regulation of protein secretion	1996-03-01	74/18870	0.00637163	0.0237184	0.0137255	ADRA2A/DRD2/IL1B	3
BP	GO:0046165	alcohol biosynthetic process	1996-04-01	145/18870	0.00643539	0.0239265	0.013846	DHFR/P2RY1/NPC1L1/FDFT1	4
BP	GO:0042326	negative regulation of phosphorylation	1996-06-01	327/18870	0.00650506	0.0239963	0.0138864	DRD2/XDH/PTPN22/IL2/IFNG/IL1B	6
BP	GO:0032412	regulation of monoatomic ion transmembrane transporter activity	1996-05-01	231/18870	0.00652983	0.0239963	0.0138864	ADRA2A/DRD2/ABCB1/CAPN1/IFNG	5
BP	GO:0002070	epithelial cell maturation	1996-02-01	24/18870	0.00657239	0.0239963	0.0138864	AKR1B1/TYMS	2
BP	GO:0002922	positive regulation of humoral immune response	1996-02-01	24/18870	0.00657239	0.0239963	0.0138864	TNF/IL1B	2
BP	GO:0009219	pyrimidine deoxyribonucleotide metabolic process	1996-02-01	24/18870	0.00657239	0.0239963	0.0138864	UPP1/TYMS	2
BP	GO:0009651	response to salt stress	1996-02-01	24/18870	0.00657239	0.0239963	0.0138864	AKR1B1/TNF	2
BP	GO:0014821	phasic smooth muscle contraction	1996-02-01	24/18870	0.00657239	0.0239963	0.0138864	KIT/DRD2	2
BP	GO:0032891	negative regulation of organic acid transport	1996-02-01	24/18870	0.00657239	0.0239963	0.0138864	ADORA1/TNF	2
BP	GO:0034138	toll-like receptor 3 signaling pathway	1996-02-01	24/18870	0.00657239	0.0239963	0.0138864	PTPN22/TNF	2
BP	GO:0042430	indole-containing compound metabolic process	1996-02-01	24/18870	0.00657239	0.0239963	0.0138864	IDO1/ALDH2	2
BP	GO:0045723	positive regulation of fatty acid biosynthetic process	1996-02-01	24/18870	0.00657239	0.0239963	0.0138864	PTGS2/IL1B	2
BP	GO:0045822	negative regulation of heart contraction	1996-02-01	24/18870	0.00657239	0.0239963	0.0138864	ADCY10/TNF	2
BP	GO:0060143	positive regulation of syncytium formation by plasma membrane fusion	1996-02-01	24/18870	0.00657239	0.0239963	0.0138864	MAPK14/IL4	2
BP	GO:0061615	glycolytic process through fructose-6-phosphate	1996-02-01	24/18870	0.00657239	0.0239963	0.0138864	HK2/HK1	2
BP	GO:1903578	regulation of ATP metabolic process	1996-02-01	24/18870	0.00657239	0.0239963	0.0138864	ADCY10/IL4	2
BP	GO:0035924	cellular response to vascular endothelial growth factor stimulus	1996-03-01	75/18870	0.00661295	0.0241155	0.0139553	VEGFA/XDH/MAPK14	3
BP	GO:0042742	defense response to bacterium	1996-06-01	330/18870	0.0067918	0.0247381	0.0143156	CASP7/CASP1/TNF/SELP/IL10/IL1B	6
BP	GO:0051145	smooth muscle cell differentiation	1996-03-01	76/18870	0.00685966	0.0249554	0.0144414	VEGFA/KIT/DNMT1	3
BP	GO:0016236	macroautophagy	1996-06-01	331/18870	0.00688939	0.0250337	0.0144867	EHMT2/GAA/ADCY10/CASP3/CAPN1/IL4	6
BP	GO:0038061	non-canonical NF-kappaB signal transduction	1996-04-01	148/18870	0.00691071	0.0250812	0.0145142	EGFR/PTPN22/TNF/IL1B	4
BP	GO:0031400	negative regulation of protein modification process	1996-07-01	437/18870	0.00693138	0.0251262	0.0145403	DRD2/XDH/PTPN22/TNF/IL2/IFNG/IL1B	7
BP	GO:0001937	negative regulation of endothelial cell proliferation	1996-03-01	77/18870	0.00711177	0.0255378	0.0147784	ALOX5/XDH/TNF	3
BP	GO:0032890	regulation of organic acid transport	1996-03-01	77/18870	0.00711177	0.0255378	0.0147784	ADORA1/TNF/IL1B	3
BP	GO:0046323	glucose import	1996-03-01	77/18870	0.00711177	0.0255378	0.0147784	HK2/MAPK14/TNF	3
BP	GO:0009164	nucleoside catabolic process	1996-02-01	25/18870	0.00712038	0.0255378	0.0147784	UPP1/XDH	2
BP	GO:0010623	programmed cell death involved in cell development	1996-02-01	25/18870	0.00712038	0.0255378	0.0147784	KIT/IL1B	2
BP	GO:0050927	positive regulation of positive chemotaxis	1996-02-01	25/18870	0.00712038	0.0255378	0.0147784	VEGFA/CXCL8	2
BP	GO:0090335	regulation of brown fat cell differentiation	1996-02-01	25/18870	0.00712038	0.0255378	0.0147784	PTGS2/MAPK14	2
BP	GO:1903523	negative regulation of blood circulation	1996-02-01	25/18870	0.00712038	0.0255378	0.0147784	ADCY10/TNF	2
BP	GO:1905063	regulation of vascular associated smooth muscle cell differentiation	1996-02-01	25/18870	0.00712038	0.0255378	0.0147784	KIT/DNMT1	2
BP	GO:0045787	positive regulation of cell cycle	1996-06-01	334/18870	0.00718829	0.025751	0.0149018	EGFR/EZH2/DRD2/TNF/IL10/IL1B	6
BP	GO:0007612	learning	1996-04-01	150/18870	0.00724017	0.0258456	0.0149566	KIT/PTGS2/KMT2A/DRD2	4
BP	GO:0120161	regulation of cold-induced thermogenesis	1996-04-01	150/18870	0.00724017	0.0258456	0.0149566	VEGFA/EHMT1/ACHE/IL4	4
BP	GO:1902652	secondary alcohol metabolic process	1996-04-01	150/18870	0.00724017	0.0258456	0.0149566	SQLE/NPC1L1/FDFT1/IL4	4
BP	GO:0032720	negative regulation of tumor necrosis factor production	1996-03-01	78/18870	0.00736934	0.0261839	0.0151523	PTPN22/IL10/IL4	3
BP	GO:0044042	glucan metabolic process	1996-03-01	78/18870	0.00736934	0.0261839	0.0151523	GAA/MGAM/ADCY10	3
BP	GO:0097009	energy homeostasis	1996-03-01	78/18870	0.00736934	0.0261839	0.0151523	SUV39H1/NMUR2/MAPK14	3
BP	GO:2000514	regulation of CD4-positive, alpha-beta T cell activation	1996-03-01	78/18870	0.00736934	0.0261839	0.0151523	IL2/IFNG/IL4	3
BP	GO:0071356	cellular response to tumor necrosis factor	1996-05-01	238/18870	0.00738378	0.0262016	0.0151625	CASP8/CASP1/MAPK14/TNF/CXCL8	5
BP	GO:0032386	regulation of intracellular transport	1996-06-01	336/18870	0.00739272	0.0262016	0.0151625	PTGS2/SETD2/ADCY10/MAPK14/IFNG/IL1B	6
BP	GO:0035148	tube formation	1996-04-01	151/18870	0.00740872	0.0262016	0.0151625	VEGFA/SETD2/CASP3/FOLR1	4
BP	GO:0106106	cold-induced thermogenesis	1996-04-01	151/18870	0.00740872	0.0262016	0.0151625	VEGFA/EHMT1/ACHE/IL4	4
BP	GO:0022898	regulation of transmembrane transporter activity	1996-05-01	239/18870	0.00751183	0.0265354	0.0153557	ADRA2A/DRD2/ABCB1/CAPN1/IFNG	5
BP	GO:0002726	positive regulation of T cell cytokine production	1996-02-01	26/18870	0.00768835	0.0269402	0.01559	IL4/IL1B	2
BP	GO:0032148	activation of protein kinase B activity	1996-02-01	26/18870	0.00768835	0.0269402	0.01559	ADRA2A/ADRA2C	2
BP	GO:0042278	purine nucleoside metabolic process	1996-02-01	26/18870	0.00768835	0.0269402	0.01559	HPRT1/XDH	2
BP	GO:0044346	fibroblast apoptotic process	1996-02-01	26/18870	0.00768835	0.0269402	0.01559	CASP3/CASP7	2
BP	GO:0050926	regulation of positive chemotaxis	1996-02-01	26/18870	0.00768835	0.0269402	0.01559	VEGFA/CXCL8	2
BP	GO:0062149	detection of stimulus involved in sensory perception of pain	1996-02-01	26/18870	0.00768835	0.0269402	0.01559	ADORA1/TNF	2
BP	GO:1900407	regulation of cellular response to oxidative stress	1996-02-01	26/18870	0.00768835	0.0269402	0.01559	DHFR/ALOX5	2
BP	GO:0002437	inflammatory response to antigenic stimulus	1996-03-01	80/18870	0.00790089	0.0276214	0.0159842	MAPK14/TNF/IL10	3
BP	GO:1903556	negative regulation of tumor necrosis factor superfamily cytokine production	1996-03-01	80/18870	0.00790089	0.0276214	0.0159842	PTPN22/IL10/IL4	3
BP	GO:0016125	sterol metabolic process	1996-04-01	154/18870	0.00792988	0.0276909	0.0160244	SQLE/NPC1L1/FDFT1/IL4	4
BP	GO:0060047	heart contraction	1996-05-01	243/18870	0.00803957	0.0280097	0.0162089	ADORA1/GAA/ADCY10/DRD2/TNF	5
BP	GO:2001234	negative regulation of apoptotic signaling pathway	1996-05-01	243/18870	0.00803957	0.0280097	0.0162089	PTGS2/TNF/IL10/IL4/IL1B	5
BP	GO:0045913	positive regulation of carbohydrate metabolic process	1996-03-01	81/18870	0.00817494	0.028418	0.0164452	P2RY1/ADCY10/IFNG	3
BP	GO:0050807	regulation of synapse organization	1996-05-01	244/18870	0.00817543	0.028418	0.0164452	DRD2/MAPK14/TNF/EGLN1/IL10	5
BP	GO:0001783	B cell apoptotic process	1996-02-01	27/18870	0.00827609	0.0284924	0.0164882	IL2/IL10	2
BP	GO:0002092	positive regulation of receptor internalization	1996-02-01	27/18870	0.00827609	0.0284924	0.0164882	VEGFA/DRD2	2
BP	GO:0021895	cerebral cortex neuron differentiation	1996-02-01	27/18870	0.00827609	0.0284924	0.0164882	DRD2/HPRT1	2
BP	GO:0045672	positive regulation of osteoclast differentiation	1996-02-01	27/18870	0.00827609	0.0284924	0.0164882	TNF/IFNG	2
BP	GO:0045940	positive regulation of steroid metabolic process	1996-02-01	27/18870	0.00827609	0.0284924	0.0164882	TNF/IFNG	2
BP	GO:0050951	sensory perception of temperature stimulus	1996-02-01	27/18870	0.00827609	0.0284924	0.0164882	ADORA1/ADRA2A	2
BP	GO:0050996	positive regulation of lipid catabolic process	1996-02-01	27/18870	0.00827609	0.0284924	0.0164882	ADORA1/IL1B	2
BP	GO:0060669	embryonic placenta morphogenesis	1996-02-01	27/18870	0.00827609	0.0284924	0.0164882	SETD2/IL10	2
BP	GO:0010950	positive regulation of endopeptidase activity	1996-04-01	156/18870	0.00829039	0.0284924	0.0164882	XDH/CASP8/CASP1/TNF	4
BP	GO:0097530	granulocyte migration	1996-04-01	156/18870	0.00829039	0.0284924	0.0164882	CXCL8/CXCL2/IL4/IL1B	4
BP	GO:0006869	lipid transport	1996-07-01	453/18870	0.00836678	0.0287225	0.0166214	PTGS2/DRD2/SIGMAR1/NMUR2/ABCB1/NPC1L1/IL1B	7
BP	GO:0001678	intracellular glucose homeostasis	1996-04-01	157/18870	0.00847462	0.0290599	0.0168166	HK2/HK1/ADRA2A/NOX4	4
BP	GO:0048738	cardiac muscle tissue development	1996-05-01	247/18870	0.0085926	0.0294313	0.0170316	VEGFA/PRMT1/NOX4/MAPK14/EGLN1	5
BP	GO:0007188	adenylate cyclase-modulating G protein-coupled receptor signaling pathway	1996-05-01	248/18870	0.00873487	0.0298345	0.0172649	ADORA1/P2RY1/ADRA2A/DRD2/ADRA2C	5
BP	GO:0045444	fat cell differentiation	1996-05-01	248/18870	0.00873487	0.0298345	0.0172649	PTGS2/CARM1/ALOX5/MAPK14/TNF	5
BP	GO:0001570	vasculogenesis	1996-03-01	83/18870	0.00873971	0.0298345	0.0172649	VEGFA/SETD2/XDH	3
BP	GO:0008643	carbohydrate transport	1996-04-01	159/18870	0.00885107	0.0299888	0.0173542	HK2/MAPK14/TNF/IL1B	4
BP	GO:0001963	synaptic transmission, dopaminergic	1996-02-01	28/18870	0.00888339	0.0299888	0.0173542	PTGS2/DRD2	2
BP	GO:0015732	prostaglandin transport	1996-02-01	28/18870	0.00888339	0.0299888	0.0173542	PTGS2/IL1B	2
BP	GO:0016540	protein autoprocessing	1996-02-01	28/18870	0.00888339	0.0299888	0.0173542	CASP6/CASP1	2
BP	GO:0021544	subpallium development	1996-02-01	28/18870	0.00888339	0.0299888	0.0173542	DRD2/HPRT1	2
BP	GO:0046639	negative regulation of alpha-beta T cell differentiation	1996-02-01	28/18870	0.00888339	0.0299888	0.0173542	IL2/IL4	2
BP	GO:0071624	positive regulation of granulocyte chemotaxis	1996-02-01	28/18870	0.00888339	0.0299888	0.0173542	CXCL8/IL4	2
BP	GO:0090594	inflammatory response to wounding	1996-02-01	28/18870	0.00888339	0.0299888	0.0173542	ALOX5/TNF	2
BP	GO:1903672	positive regulation of sprouting angiogenesis	1996-02-01	28/18870	0.00888339	0.0299888	0.0173542	VEGFA/IL10	2
BP	GO:2000108	positive regulation of leukocyte apoptotic process	1996-02-01	28/18870	0.00888339	0.0299888	0.0173542	IDO1/IL10	2
BP	GO:0050803	regulation of synapse structure or activity	1996-05-01	250/18870	0.00902431	0.0303843	0.017583	DRD2/MAPK14/TNF/EGLN1/IL10	5
BP	GO:0010660	regulation of muscle cell apoptotic process	1996-03-01	84/18870	0.00903047	0.0303843	0.017583	DNMT1/ADCY10/IFNG	3
BP	GO:0048678	response to axon injury	1996-03-01	84/18870	0.00903047	0.0303843	0.017583	DHFR/DRD2/FOLR1	3
BP	GO:0042593	glucose homeostasis	1996-05-01	251/18870	0.00917149	0.0307907	0.0178182	HK2/HK1/ADRA2A/ALOX5/NOX4	5
BP	GO:0050870	positive regulation of T cell activation	1996-05-01	251/18870	0.00917149	0.0307907	0.0178182	PTPN22/IL2/IFNG/IL4/IL1B	5
BP	GO:0033500	carbohydrate homeostasis	1996-05-01	252/18870	0.00932033	0.0311748	0.0180405	HK2/HK1/ADRA2A/ALOX5/NOX4	5
BP	GO:0008306	associative learning	1996-03-01	85/18870	0.00932685	0.0311748	0.0180405	KIT/KMT2A/DRD2	3
BP	GO:0045069	regulation of viral genome replication	1996-03-01	85/18870	0.00932685	0.0311748	0.0180405	SETDB1/TNF/CXCL8	3
BP	GO:0071230	cellular response to amino acid stimulus	1996-03-01	85/18870	0.00932685	0.0311748	0.0180405	EGFR/DNMT1/TNF	3
BP	GO:0006665	sphingolipid metabolic process	1996-04-01	162/18870	0.00943601	0.0314362	0.0181917	KIT/NEU4/NEU3/NEU2	4
BP	GO:0051147	regulation of muscle cell differentiation	1996-04-01	162/18870	0.00943601	0.0314362	0.0181917	KIT/DNMT1/EZH2/MAPK14	4
BP	GO:0120254	olefinic compound metabolic process	1996-04-01	162/18870	0.00943601	0.0314362	0.0181917	AKR1B1/PTGS2/ALOX5/PLA2G4B	4
BP	GO:0001773	myeloid dendritic cell activation	1996-02-01	29/18870	0.00951004	0.031442	0.0181951	IL10/IL4	2
BP	GO:0009264	deoxyribonucleotide catabolic process	1996-02-01	29/18870	0.00951004	0.031442	0.0181951	UPP1/XDH	2
BP	GO:0034656	nucleobase-containing small molecule catabolic process	1996-02-01	29/18870	0.00951004	0.031442	0.0181951	UPP1/XDH	2
BP	GO:0045830	positive regulation of isotype switching	1996-02-01	29/18870	0.00951004	0.031442	0.0181951	IL2/IL4	2
BP	GO:0046386	deoxyribose phosphate catabolic process	1996-02-01	29/18870	0.00951004	0.031442	0.0181951	UPP1/XDH	2
BP	GO:0051156	glucose 6-phosphate metabolic process	1996-02-01	29/18870	0.00951004	0.031442	0.0181951	HK2/HK1	2
BP	GO:1900746	regulation of vascular endothelial growth factor signaling pathway	1996-02-01	29/18870	0.00951004	0.031442	0.0181951	VEGFA/XDH	2
BP	GO:0033273	response to vitamin	1996-03-01	86/18870	0.00962887	0.0317659	0.0183825	PTGS2/TYMS/FOLR1	3
BP	GO:2000628	regulation of miRNA metabolic process	1996-03-01	86/18870	0.00962887	0.0317659	0.0183825	EGFR/TNF/IL10	3
BP	GO:0002443	leukocyte mediated immunity	1996-07-01	466/18870	0.00968601	0.0319198	0.0184716	KIT/HPRT1/TNF/IL2/IL10/IL4/IL1B	7
BP	GO:0090287	regulation of cellular response to growth factor stimulus	1996-06-01	357/18870	0.00980063	0.0322626	0.01867	VEGFA/PRMT1/XDH/FOLR1/IL4/IL1B	6
BP	GO:0048708	astrocyte differentiation	1996-03-01	87/18870	0.00993655	0.0326747	0.0189085	TNF/IFNG/IL1B	3
BP	GO:0035051	cardiocyte differentiation	1996-04-01	165/18870	0.0100456	0.0329977	0.0190954	VEGFA/EGFR/NOX4/FOLR1	4
BP	GO:0007263	nitric oxide mediated signal transduction	1996-02-01	30/18870	0.0101558	0.0330744	0.0191397	VEGFA/EGFR	2
BP	GO:0010575	positive regulation of vascular endothelial growth factor production	1996-02-01	30/18870	0.0101558	0.0330744	0.0191397	PTGS2/IL1B	2
BP	GO:0032607	interferon-alpha production	1996-02-01	30/18870	0.0101558	0.0330744	0.0191397	SETD2/IL10	2
BP	GO:0032647	regulation of interferon-alpha production	1996-02-01	30/18870	0.0101558	0.0330744	0.0191397	SETD2/IL10	2
BP	GO:0039694	viral RNA genome replication	1996-02-01	30/18870	0.0101558	0.0330744	0.0191397	SETDB1/CXCL8	2
BP	GO:0045987	positive regulation of smooth muscle contraction	1996-02-01	30/18870	0.0101558	0.0330744	0.0191397	KIT/PTGS2	2
BP	GO:0060142	regulation of syncytium formation by plasma membrane fusion	1996-02-01	30/18870	0.0101558	0.0330744	0.0191397	MAPK14/IL4	2
BP	GO:0061098	positive regulation of protein tyrosine kinase activity	1996-02-01	30/18870	0.0101558	0.0330744	0.0191397	ADRA2A/NOX4	2
BP	GO:0048639	positive regulation of developmental growth	1996-04-01	167/18870	0.0104659	0.0340477	0.019703	VEGFA/ADCY10/DRD2/MAPK14	4
BP	GO:0006096	glycolytic process	1996-03-01	89/18870	0.010569	0.0343463	0.0198758	HK2/HK1/IFNG	3
BP	GO:1990845	adaptive thermogenesis	1996-04-01	168/18870	0.0106802	0.0346709	0.0200636	VEGFA/EHMT1/ACHE/IL4	4
BP	GO:0042176	regulation of protein catabolic process	1996-06-01	364/18870	0.0107151	0.0347469	0.0201076	EGFR/ADRA2A/TNF/IFNG/IL10/IL1B	6
BP	GO:0001975	response to amphetamine	1996-02-01	31/18870	0.0108206	0.0349032	0.0201981	DRD2/HPRT1	2
BP	GO:0043094	cellular metabolic compound salvage	1996-02-01	31/18870	0.0108206	0.0349032	0.0201981	UPP1/HPRT1	2
BP	GO:0050482	arachidonic acid secretion	1996-02-01	31/18870	0.0108206	0.0349032	0.0201981	DRD2/NMUR2	2
BP	GO:1902547	regulation of cellular response to vascular endothelial growth factor stimulus	1996-02-01	31/18870	0.0108206	0.0349032	0.0201981	VEGFA/XDH	2
BP	GO:1903963	arachidonate transport	1996-02-01	31/18870	0.0108206	0.0349032	0.0201981	DRD2/NMUR2	2
BP	GO:0002312	B cell activation involved in immune response	1996-03-01	90/18870	0.0108937	0.0349789	0.0202419	IL2/IL10/IL4	3
BP	GO:0010507	negative regulation of autophagy	1996-03-01	90/18870	0.0108937	0.0349789	0.0202419	EHMT2/PTPN22/IL10	3
BP	GO:0010657	muscle cell apoptotic process	1996-03-01	90/18870	0.0108937	0.0349789	0.0202419	DNMT1/ADCY10/IFNG	3
BP	GO:0034250	positive regulation of amide metabolic process	1996-04-01	169/18870	0.0108974	0.0349789	0.0202419	PRMT1/CASP3/TNF/IFNG	4
BP	GO:0090068	positive regulation of cell cycle process	1996-05-01	262/18870	0.0109015	0.0349789	0.0202419	EGFR/EZH2/DRD2/TNF/IL1B	5
BP	GO:0010952	positive regulation of peptidase activity	1996-04-01	170/18870	0.0111174	0.0356342	0.0206211	XDH/CASP8/CASP1/TNF	4
BP	GO:0001843	neural tube closure	1996-03-01	91/18870	0.0112243	0.0359011	0.0207755	SETD2/CASP3/FOLR1	3
BP	GO:0033555	multicellular organismal response to stress	1996-03-01	91/18870	0.0112243	0.0359011	0.0207755	IDO1/ADRA2A/NMUR2	3
BP	GO:0014706	striated muscle tissue development	1996-05-01	264/18870	0.0112384	0.0359086	0.0207799	VEGFA/PRMT1/NOX4/MAPK14/EGLN1	5
BP	GO:0002449	lymphocyte mediated immunity	1996-06-01	368/18870	0.011264	0.0359528	0.0208055	HPRT1/TNF/IL2/IL10/IL4/IL1B	6
BP	GO:0001516	prostaglandin biosynthetic process	1996-02-01	32/18870	0.011504	0.0362252	0.0209631	PTGS2/IL1B	2
BP	GO:0002230	positive regulation of defense response to virus by host	1996-02-01	32/18870	0.011504	0.0362252	0.0209631	PTPN22/IL4	2
BP	GO:0002313	mature B cell differentiation involved in immune response	1996-02-01	32/18870	0.011504	0.0362252	0.0209631	IL2/IL10	2
BP	GO:0030808	regulation of nucleotide biosynthetic process	1996-02-01	32/18870	0.011504	0.0362252	0.0209631	ADCY10/IL4	2
BP	GO:0035590	purinergic nucleotide receptor signaling pathway	1996-02-01	32/18870	0.011504	0.0362252	0.0209631	ADORA1/P2RY1	2
BP	GO:0045907	positive regulation of vasoconstriction	1996-02-01	32/18870	0.011504	0.0362252	0.0209631	PTGS2/CD38	2
BP	GO:0046457	prostanoid biosynthetic process	1996-02-01	32/18870	0.011504	0.0362252	0.0209631	PTGS2/IL1B	2
BP	GO:0060292	long-term synaptic depression	1996-02-01	32/18870	0.011504	0.0362252	0.0209631	ADORA1/CD38	2
BP	GO:0099171	presynaptic modulation of chemical synaptic transmission	1996-02-01	32/18870	0.011504	0.0362252	0.0209631	ADRA2A/DRD2	2
BP	GO:1900371	regulation of purine nucleotide biosynthetic process	1996-02-01	32/18870	0.011504	0.0362252	0.0209631	ADCY10/IL4	2
BP	GO:1901020	negative regulation of calcium ion transmembrane transporter activity	1996-02-01	32/18870	0.011504	0.0362252	0.0209631	ADRA2A/DRD2	2
BP	GO:1901889	negative regulation of cell junction assembly	1996-02-01	32/18870	0.011504	0.0362252	0.0209631	TNF/IL1B	2
BP	GO:2000316	regulation of T-helper 17 type immune response	1996-02-01	32/18870	0.011504	0.0362252	0.0209631	IL2/IL4	2
BP	GO:0060606	tube closure	1996-03-01	92/18870	0.0115605	0.036328	0.0210226	SETD2/CASP3/FOLR1	3
BP	GO:0140747	regulation of ncRNA transcription	1996-03-01	92/18870	0.0115605	0.036328	0.0210226	EGFR/TNF/IL10	3
BP	GO:0007204	positive regulation of cytosolic calcium ion concentration	1996-04-01	173/18870	0.0117946	0.0369491	0.021382	P2RY1/NMUR2/CD38/IL2	4
BP	GO:0050680	negative regulation of epithelial cell proliferation	1996-04-01	173/18870	0.0117946	0.0369491	0.021382	DRD2/ALOX5/XDH/TNF	4
BP	GO:1903034	regulation of response to wounding	1996-04-01	173/18870	0.0117946	0.0369491	0.021382	ADRA2A/ALOX5/TNF/IL10	4
BP	GO:0010631	epithelial cell migration	1996-06-01	372/18870	0.0118327	0.0370304	0.021429	VEGFA/KIT/PTGS2/TNF/IFNG/IL4	6
BP	GO:0045185	maintenance of protein location	1996-03-01	93/18870	0.0119026	0.0370965	0.0214673	HK2/HK1/IL10	3
BP	GO:1900182	positive regulation of protein localization to nucleus	1996-03-01	93/18870	0.0119026	0.0370965	0.0214673	PTGS2/MAPK14/IFNG	3
BP	GO:1904705	regulation of vascular associated smooth muscle cell proliferation	1996-03-01	93/18870	0.0119026	0.0370965	0.0214673	DNMT1/TNF/IL10	3
BP	GO:2000106	regulation of leukocyte apoptotic process	1996-03-01	93/18870	0.0119026	0.0370965	0.0214673	IDO1/IL2/IL10	3
BP	GO:0002862	negative regulation of inflammatory response to antigenic stimulus	1996-02-01	33/18870	0.012206	0.0376951	0.0218137	MAPK14/IL10	2
BP	GO:0006221	pyrimidine nucleotide biosynthetic process	1996-02-01	33/18870	0.012206	0.0376951	0.0218137	UPP1/TYMS	2
BP	GO:0006346	DNA methylation-dependent heterochromatin formation	1996-02-01	33/18870	0.012206	0.0376951	0.0218137	DNMT1/SETDB1	2
BP	GO:0033238	regulation of amine metabolic process	1996-02-01	33/18870	0.012206	0.0376951	0.0218137	HPRT1/ALDH2	2
BP	GO:0045577	regulation of B cell differentiation	1996-02-01	33/18870	0.012206	0.0376951	0.0218137	IL2/IL10	2
BP	GO:0045648	positive regulation of erythrocyte differentiation	1996-02-01	33/18870	0.012206	0.0376951	0.0218137	PRMT1/MAPK14	2
BP	GO:0048566	embryonic digestive tract development	1996-02-01	33/18870	0.012206	0.0376951	0.0218137	TNF/CXCL8	2
BP	GO:0050869	negative regulation of B cell activation	1996-02-01	33/18870	0.012206	0.0376951	0.0218137	CASP3/IL10	2
BP	GO:0072539	T-helper 17 cell differentiation	1996-02-01	33/18870	0.012206	0.0376951	0.0218137	IL2/IL4	2
BP	GO:0019915	lipid storage	1996-03-01	94/18870	0.0122504	0.0377173	0.0218266	SQLE/TNF/IL1B	3
BP	GO:0021766	hippocampus development	1996-03-01	94/18870	0.0122504	0.0377173	0.0218266	EZH2/EZH1/CASP3	3
BP	GO:0051781	positive regulation of cell division	1996-03-01	94/18870	0.0122504	0.0377173	0.0218266	VEGFA/DRD2/IL1B	3
BP	GO:0090132	epithelium migration	1996-06-01	375/18870	0.0122723	0.0377466	0.0218435	VEGFA/KIT/PTGS2/TNF/IFNG/IL4	6
BP	GO:0032409	regulation of transporter activity	1996-05-01	271/18870	0.0124736	0.0383272	0.0221795	ADRA2A/DRD2/ABCB1/CAPN1/IFNG	5
BP	GO:1990874	vascular associated smooth muscle cell proliferation	1996-03-01	95/18870	0.012604	0.0386887	0.0223887	DNMT1/TNF/IL10	3
BP	GO:0002828	regulation of type 2 immune response	1996-02-01	34/18870	0.0129263	0.0394396	0.0228232	IDO1/IL4	2
BP	GO:0010661	positive regulation of muscle cell apoptotic process	1996-02-01	34/18870	0.0129263	0.0394396	0.0228232	ADCY10/IFNG	2
BP	GO:0050901	leukocyte tethering or rolling	1996-02-01	34/18870	0.0129263	0.0394396	0.0228232	TNF/SELP	2
BP	GO:0071353	cellular response to interleukin-4	1996-02-01	34/18870	0.0129263	0.0394396	0.0228232	IMPDH2/IL4	2
BP	GO:0090183	regulation of kidney development	1996-02-01	34/18870	0.0129263	0.0394396	0.0228232	VEGFA/EZH2	2
BP	GO:1901658	glycosyl compound catabolic process	1996-02-01	34/18870	0.0129263	0.0394396	0.0228232	UPP1/XDH	2
BP	GO:0002690	positive regulation of leukocyte chemotaxis	1996-03-01	96/18870	0.0129634	0.0395132	0.0228658	VEGFA/CXCL8/IL4	3
BP	GO:0002460	adaptive immune response based on somatic recombination of immune receptors built from immunoglobulin superfamily domains	1996-06-01	380/18870	0.0130304	0.039638	0.022938	HPRT1/TNF/IL2/IL10/IL4/IL1B	6
BP	GO:0090130	tissue migration	1996-06-01	380/18870	0.0130304	0.039638	0.022938	VEGFA/KIT/PTGS2/TNF/IFNG/IL4	6
BP	GO:0014020	primary neural tube formation	1996-03-01	97/18870	0.0133287	0.0404646	0.0234164	SETD2/CASP3/FOLR1	3
BP	GO:0050688	regulation of defense response to virus	1996-03-01	97/18870	0.0133287	0.0404646	0.0234164	PTPN22/IL4/IL1B	3
BP	GO:0002218	activation of innate immune response	1996-05-01	276/18870	0.0134104	0.0406721	0.0235365	RPS6KA3/PTPN22/CASP6/CASP1/TNF	5
BP	GO:0001667	ameboidal-type cell migration	1996-07-01	497/18870	0.0134401	0.040681	0.0235416	VEGFA/KIT/PTGS2/TNF/FOLR1/IFNG/IL4	7
BP	GO:0016049	cell growth	1996-07-01	497/18870	0.0134401	0.040681	0.0235416	VEGFA/EGFR/DNPH1/ADCY10/RPS6KA3/CD38/IL2	7
BP	GO:0002021	response to dietary excess	1996-02-01	35/18870	0.0136648	0.0409137	0.0236763	NMUR2/MAPK14	2
BP	GO:0002719	negative regulation of cytokine production involved in immune response	1996-02-01	35/18870	0.0136648	0.0409137	0.0236763	TNF/IL10	2
BP	GO:0050974	detection of mechanical stimulus involved in sensory perception	1996-02-01	35/18870	0.0136648	0.0409137	0.0236763	KIT/TNF	2
BP	GO:0060544	regulation of necroptotic process	1996-02-01	35/18870	0.0136648	0.0409137	0.0236763	CASP6/CASP8	2
BP	GO:0086004	regulation of cardiac muscle cell contraction	1996-02-01	35/18870	0.0136648	0.0409137	0.0236763	ADORA1/ADCY10	2
BP	GO:0090050	positive regulation of cell migration involved in sprouting angiogenesis	1996-02-01	35/18870	0.0136648	0.0409137	0.0236763	VEGFA/PTGS2	2
BP	GO:0090311	regulation of protein deacetylation	1996-02-01	35/18870	0.0136648	0.0409137	0.0236763	SUV39H1/IFNG	2
BP	GO:1901099	negative regulation of signal transduction in absence of ligand	1996-02-01	35/18870	0.0136648	0.0409137	0.0236763	TNF/IL1B	2
BP	GO:1902882	regulation of response to oxidative stress	1996-02-01	35/18870	0.0136648	0.0409137	0.0236763	DHFR/ALOX5	2
BP	GO:2000515	negative regulation of CD4-positive, alpha-beta T cell activation	1996-02-01	35/18870	0.0136648	0.0409137	0.0236763	IL2/IL4	2
BP	GO:2001240	negative regulation of extrinsic apoptotic signaling pathway in absence of ligand	1996-02-01	35/18870	0.0136648	0.0409137	0.0236763	TNF/IL1B	2
BP	GO:0006835	dicarboxylic acid transport	1996-03-01	98/18870	0.0136998	0.0409784	0.0237137	ADORA1/TNF/FOLR1	3
BP	GO:0001894	tissue homeostasis	1996-05-01	279/18870	0.0139948	0.0417785	0.0241768	VEGFA/PTGS2/KMT2A/NOX4/CD38	5
BP	GO:0060249	anatomical structure homeostasis	1996-05-01	279/18870	0.0139948	0.0417785	0.0241768	VEGFA/PTGS2/KMT2A/NOX4/CD38	5
BP	GO:0030101	natural killer cell activation	1996-03-01	99/18870	0.0140768	0.0419411	0.0242708	PTPN22/CASP8/IL2	3
BP	GO:2001237	negative regulation of extrinsic apoptotic signaling pathway	1996-03-01	99/18870	0.0140768	0.0419411	0.0242708	TNF/IL4/IL1B	3
BP	GO:0006516	glycoprotein catabolic process	1996-02-01	36/18870	0.0144211	0.0428413	0.0247918	NEU4/NEU2	2
BP	GO:0045589	regulation of regulatory T cell differentiation	1996-02-01	36/18870	0.0144211	0.0428413	0.0247918	IL2/IFNG	2
BP	GO:0070670	response to interleukin-4	1996-02-01	36/18870	0.0144211	0.0428413	0.0247918	IMPDH2/IL4	2
BP	GO:0050764	regulation of phagocytosis	1996-03-01	100/18870	0.0144596	0.0429138	0.0248337	TNF/IFNG/IL1B	3
BP	GO:0009141	nucleoside triphosphate metabolic process	1996-04-01	184/18870	0.0145026	0.0429577	0.0248591	IMPDH2/ADCY10/TYMS/IL4	4
BP	GO:0048771	tissue remodeling	1996-04-01	184/18870	0.0145026	0.0429577	0.0248591	NOX4/CD38/IL2/CAPN1	4
BP	GO:0008585	female gonad development	1996-03-01	101/18870	0.0148483	0.0438963	0.0254023	VEGFA/KIT/CASP3	3
BP	GO:0032755	positive regulation of interleukin-6 production	1996-03-01	101/18870	0.0148483	0.0438963	0.0254023	TNF/IFNG/IL1B	3
BP	GO:0006941	striated muscle contraction	1996-04-01	186/18870	0.0150338	0.0442727	0.0256201	ADORA1/GAA/ADCY10/TNF	4
BP	GO:0032640	tumor necrosis factor production	1996-04-01	186/18870	0.0150338	0.0442727	0.0256201	PTPN22/IFNG/IL10/IL4	4
BP	GO:0032680	regulation of tumor necrosis factor production	1996-04-01	186/18870	0.0150338	0.0442727	0.0256201	PTPN22/IFNG/IL10/IL4	4
BP	GO:0051302	regulation of cell division	1996-04-01	186/18870	0.0150338	0.0442727	0.0256201	VEGFA/SETD2/DRD2/IL1B	4
BP	GO:0002052	positive regulation of neuroblast proliferation	1996-02-01	37/18870	0.0151952	0.0444899	0.0257457	VEGFA/DRD2	2
BP	GO:0010863	positive regulation of phospholipase C activity	1996-02-01	37/18870	0.0151952	0.0444899	0.0257457	KIT/EGFR	2
BP	GO:0032717	negative regulation of interleukin-8 production	1996-02-01	37/18870	0.0151952	0.0444899	0.0257457	PTPN22/IL10	2
BP	GO:0042755	eating behavior	1996-02-01	37/18870	0.0151952	0.0444899	0.0257457	P2RY1/NMUR2	2
BP	GO:0045773	positive regulation of axon extension	1996-02-01	37/18870	0.0151952	0.0444899	0.0257457	VEGFA/ADCY10	2
BP	GO:0046329	negative regulation of JNK cascade	1996-02-01	37/18870	0.0151952	0.0444899	0.0257457	PRMT1/PTPN22	2
BP	GO:0005976	polysaccharide metabolic process	1996-03-01	102/18870	0.0152429	0.0445439	0.025777	GAA/MGAM/ADCY10	3
BP	GO:0043266	regulation of potassium ion transport	1996-03-01	102/18870	0.0152429	0.0445439	0.025777	ADORA1/ADRA2A/DRD2	3
BP	GO:0010721	negative regulation of cell development	1996-05-01	287/18870	0.0156365	0.0456501	0.0264172	VEGFA/TNF/IL2/IL4/IL1B	5
BP	GO:0046890	regulation of lipid biosynthetic process	1996-04-01	189/18870	0.0158534	0.0462392	0.026758	PTGS2/TNF/IFNG/IL1B	4
BP	GO:0002335	mature B cell differentiation	1996-02-01	38/18870	0.0159868	0.0462801	0.0267817	IL2/IL10	2
BP	GO:0002369	T cell cytokine production	1996-02-01	38/18870	0.0159868	0.0462801	0.0267817	IL4/IL1B	2
BP	GO:0002724	regulation of T cell cytokine production	1996-02-01	38/18870	0.0159868	0.0462801	0.0267817	IL4/IL1B	2
BP	GO:0007616	long-term memory	1996-02-01	38/18870	0.0159868	0.0462801	0.0267817	EHMT2/DRD2	2
BP	GO:0035633	maintenance of blood-brain barrier	1996-02-01	38/18870	0.0159868	0.0462801	0.0267817	VEGFA/PTGS2	2
BP	GO:0048536	spleen development	1996-02-01	38/18870	0.0159868	0.0462801	0.0267817	KMT2A/POLB	2
BP	GO:0071392	cellular response to estradiol stimulus	1996-02-01	38/18870	0.0159868	0.0462801	0.0267817	EGFR/IL10	2
BP	GO:2001233	regulation of apoptotic signaling pathway	1996-06-01	398/18870	0.0160326	0.0462801	0.0267817	PTGS2/ADCY10/TNF/IL10/IL4/IL1B	6
BP	GO:0001841	neural tube formation	1996-03-01	104/18870	0.0160498	0.0462801	0.0267817	SETD2/CASP3/FOLR1	3
BP	GO:0019218	regulation of steroid metabolic process	1996-03-01	104/18870	0.0160498	0.0462801	0.0267817	KIT/TNF/IFNG	3
BP	GO:0021549	cerebellum development	1996-03-01	104/18870	0.0160498	0.0462801	0.0267817	EZH2/ATIC/GART	3
BP	GO:1905477	positive regulation of protein localization to membrane	1996-03-01	104/18870	0.0160498	0.0462801	0.0267817	EGFR/TNF/IFNG	3
BP	GO:0002040	sprouting angiogenesis	1996-04-01	190/18870	0.0161328	0.0464313	0.0268692	VEGFA/PTGS2/ALOX5/IL10	4
BP	GO:0017157	regulation of exocytosis	1996-04-01	190/18870	0.0161328	0.0464313	0.0268692	P2RY1/ADRA2A/IFNG/IL4	4
BP	GO:0071706	tumor necrosis factor superfamily cytokine production	1996-04-01	191/18870	0.0164152	0.0471549	0.027288	PTPN22/IFNG/IL10/IL4	4
BP	GO:1903555	regulation of tumor necrosis factor superfamily cytokine production	1996-04-01	191/18870	0.0164152	0.0471549	0.027288	PTPN22/IFNG/IL10/IL4	4
BP	GO:0010586	miRNA metabolic process	1996-03-01	105/18870	0.0164622	0.0472008	0.0273145	EGFR/TNF/IL10	3
BP	GO:0046545	development of primary female sexual characteristics	1996-03-01	105/18870	0.0164622	0.0472008	0.0273145	VEGFA/KIT/CASP3	3
BP	GO:0006520	amino acid metabolic process	1996-05-01	291/18870	0.0165037	0.0472755	0.0273578	DHFR/IDO1/NOX4/FPGS/GART	5
BP	GO:0006631	fatty acid metabolic process	1996-06-01	401/18870	0.0165759	0.0474375	0.0274515	AKR1B1/PTGS2/ALOX5/MAPK14/PLA2G4B/IL1B	6
BP	GO:0003016	respiratory system process	1996-02-01	39/18870	0.0167958	0.0477974	0.0276598	ADORA1/GAA	2
BP	GO:0043620	regulation of DNA-templated transcription in response to stress	1996-02-01	39/18870	0.0167958	0.0477974	0.0276598	VEGFA/RPS6KA3	2
BP	GO:0070229	negative regulation of lymphocyte apoptotic process	1996-02-01	39/18870	0.0167958	0.0477974	0.0276598	IDO1/IL2	2
BP	GO:0140448	signaling receptor ligand precursor processing	1996-02-01	39/18870	0.0167958	0.0477974	0.0276598	CASP1/ENPEP	2
BP	GO:1900274	regulation of phospholipase C activity	1996-02-01	39/18870	0.0167958	0.0477974	0.0276598	KIT/EGFR	2
BP	GO:1901661	quinone metabolic process	1996-02-01	39/18870	0.0167958	0.0477974	0.0276598	AKR1B1/NQO2	2
BP	GO:0007631	feeding behavior	1996-03-01	106/18870	0.0168804	0.0479485	0.0277472	P2RY1/DRD2/NMUR2	3
BP	GO:0035303	regulation of dephosphorylation	1996-03-01	106/18870	0.0168804	0.0479485	0.0277472	ADORA1/TNF/IFNG	3
BP	GO:0051260	protein homooligomerization	1996-04-01	194/18870	0.0172811	0.0490162	0.0283651	PRMT1/SIGMAR1/HPRT1/KCNA3	4
BP	GO:0006672	ceramide metabolic process	1996-03-01	107/18870	0.0173046	0.0490162	0.0283651	NEU4/NEU3/NEU2	3
BP	GO:0030593	neutrophil chemotaxis	1996-03-01	107/18870	0.0173046	0.0490162	0.0283651	CXCL8/CXCL2/IL1B	3
BP	GO:0010632	regulation of epithelial cell migration	1996-05-01	295/18870	0.0174025	0.0492478	0.0284991	VEGFA/PTGS2/TNF/IFNG/IL4	5
BP	GO:0051090	regulation of DNA-binding transcription factor activity	1996-06-01	406/18870	0.0175095	0.0495045	0.0286477	KIT/TNF/KDM5A/EGLN1/IL10/IL1B	6
BP	GO:0009069	serine family amino acid metabolic process	1996-02-01	40/18870	0.0176219	0.0495921	0.0286984	DHFR/GART	2
BP	GO:0032570	response to progesterone	1996-02-01	40/18870	0.0176219	0.0495921	0.0286984	CD38/TYMS	2
BP	GO:0046676	negative regulation of insulin secretion	1996-02-01	40/18870	0.0176219	0.0495921	0.0286984	ADRA2A/DRD2	2
BP	GO:0062098	regulation of programmed necrotic cell death	1996-02-01	40/18870	0.0176219	0.0495921	0.0286984	CASP6/CASP8	2
BP	GO:2000677	regulation of transcription regulatory region DNA binding	1996-02-01	40/18870	0.0176219	0.0495921	0.0286984	DOT1L/IFNG	2
BP	GO:1903076	regulation of protein localization to plasma membrane	1996-03-01	108/18870	0.0177347	0.0498634	0.0288554	EGFR/TNF/IFNG	3
BP	GO:0043123	positive regulation of canonical NF-kappaB signal transduction	1996-04-01	196/18870	0.0178739	0.0502085	0.0290551	CASP8/CASP1/TNF/IL1B	4
BP	GO:0045066	regulatory T cell differentiation	1996-02-01	41/18870	0.018465	0.051576	0.0298464	IL2/IFNG	2
BP	GO:0045923	positive regulation of fatty acid metabolic process	1996-02-01	41/18870	0.018465	0.051576	0.0298464	PTGS2/IL1B	2
BP	GO:0050892	intestinal absorption	1996-02-01	41/18870	0.018465	0.051576	0.0298464	ADRA2A/NPC1L1	2
BP	GO:0060251	regulation of glial cell proliferation	1996-02-01	41/18870	0.018465	0.051576	0.0298464	TNF/IL1B	2
BP	GO:0072595	maintenance of protein localization in organelle	1996-02-01	41/18870	0.018465	0.051576	0.0298464	HK2/HK1	2
BP	GO:1903115	regulation of actin filament-based movement	1996-02-01	41/18870	0.018465	0.051576	0.0298464	ADORA1/ADCY10	2
BP	GO:0031334	positive regulation of protein-containing complex assembly	1996-04-01	198/18870	0.0184793	0.051576	0.0298464	VEGFA/PTPN22/TNF/IFNG	4
BP	GO:0001676	long-chain fatty acid metabolic process	1996-03-01	110/18870	0.0186127	0.0518534	0.0300069	PTGS2/ALOX5/PLA2G4B	3
BP	GO:0014013	regulation of gliogenesis	1996-03-01	110/18870	0.0186127	0.0518534	0.0300069	EZH2/TNF/IL1B	3
BP	GO:1902075	cellular response to salt	1996-04-01	199/18870	0.0187867	0.0522903	0.0302598	PTGS2/EHMT2/P2RY1/ACHE	4
BP	GO:0002793	positive regulation of peptide secretion	1996-03-01	111/18870	0.0190607	0.0529077	0.0306171	ADORA1/DRD2/CD38	3
BP	GO:0033209	tumor necrosis factor-mediated signaling pathway	1996-03-01	111/18870	0.0190607	0.0529077	0.0306171	CASP8/CASP1/TNF	3
BP	GO:0060840	artery development	1996-03-01	111/18870	0.0190607	0.0529077	0.0306171	VEGFA/GAA/FOLR1	3
BP	GO:0019674	NAD metabolic process	1996-02-01	42/18870	0.0193248	0.0534459	0.0309285	IDO1/CD38	2
BP	GO:0042119	neutrophil activation	1996-02-01	42/18870	0.0193248	0.0534459	0.0309285	TNF/CXCL8	2
BP	GO:0048512	circadian behavior	1996-02-01	42/18870	0.0193248	0.0534459	0.0309285	ADORA1/DRD2	2
BP	GO:0071542	dopaminergic neuron differentiation	1996-02-01	42/18870	0.0193248	0.0534459	0.0309285	VEGFA/HPRT1	2
BP	GO:0007626	locomotory behavior	1996-04-01	201/18870	0.0194111	0.053636	0.0310385	GAA/IDO1/DRD2/HPRT1	4
BP	GO:0009206	purine ribonucleoside triphosphate biosynthetic process	1996-03-01	113/18870	0.0199745	0.0550926	0.0318814	IMPDH2/ADCY10/IL4	3
BP	GO:1904035	regulation of epithelial cell apoptotic process	1996-03-01	113/18870	0.0199745	0.0550926	0.0318814	CARM1/TNF/IL4	3
BP	GO:0045622	regulation of T-helper cell differentiation	1996-02-01	43/18870	0.0202012	0.0555167	0.0321269	IL2/IL4	2
BP	GO:0046717	acid secretion	1996-02-01	43/18870	0.0202012	0.0555167	0.0321269	DRD2/TNF	2
BP	GO:0051955	regulation of amino acid transport	1996-02-01	43/18870	0.0202012	0.0555167	0.0321269	ADORA1/TNF	2
BP	GO:0072528	pyrimidine-containing compound biosynthetic process	1996-02-01	43/18870	0.0202012	0.0555167	0.0321269	UPP1/TYMS	2
BP	GO:0006302	double-strand break repair	1996-05-01	307/18870	0.0202924	0.0557173	0.0322429	ERCC5/KDM4D/SETD2/POLB/POLA1	5
BP	GO:0009145	purine nucleoside triphosphate biosynthetic process	1996-03-01	114/18870	0.0204403	0.0559216	0.0323611	IMPDH2/ADCY10/IL4	3
BP	GO:0018958	phenol-containing compound metabolic process	1996-03-01	114/18870	0.0204403	0.0559216	0.0323611	DRD2/HPRT1/ALDH2	3
BP	GO:0022037	metencephalon development	1996-03-01	114/18870	0.0204403	0.0559216	0.0323611	EZH2/ATIC/GART	3
BP	GO:0042752	regulation of circadian rhythm	1996-03-01	114/18870	0.0204403	0.0559216	0.0323611	ADORA1/EZH2/DRD2	3
BP	GO:0015850	organic hydroxy compound transport	1996-05-01	308/18870	0.0205466	0.0561619	0.0325003	P2RY1/ADRA2A/DRD2/ADRA2C/NPC1L1	5
BP	GO:0000302	response to reactive oxygen species	1996-04-01	205/18870	0.0206982	0.0564748	0.0326813	DHFR/EGFR/EZH2/CASP3	4
BP	GO:0016064	immunoglobulin mediated immune response	1996-04-01	205/18870	0.0206982	0.0564748	0.0326813	TNF/IL2/IL10/IL4	4
BP	GO:0006284	base-excision repair	1996-02-01	44/18870	0.0210939	0.0571451	0.0330692	ERCC5/POLB	2
BP	GO:0007622	rhythmic behavior	1996-02-01	44/18870	0.0210939	0.0571451	0.0330692	ADORA1/DRD2	2
BP	GO:0043268	positive regulation of potassium ion transport	1996-02-01	44/18870	0.0210939	0.0571451	0.0330692	ADORA1/ADRA2A	2
BP	GO:0043506	regulation of JUN kinase activity	1996-02-01	44/18870	0.0210939	0.0571451	0.0330692	PTPN22/TNF	2
BP	GO:0045840	positive regulation of mitotic nuclear division	1996-02-01	44/18870	0.0210939	0.0571451	0.0330692	TNF/IL1B	2
BP	GO:0046006	regulation of activated T cell proliferation	1996-02-01	44/18870	0.0210939	0.0571451	0.0330692	CASP3/IL2	2
BP	GO:0046640	regulation of alpha-beta T cell proliferation	1996-02-01	44/18870	0.0210939	0.0571451	0.0330692	PTPN22/IL2	2
BP	GO:1903426	regulation of reactive oxygen species biosynthetic process	1996-02-01	44/18870	0.0210939	0.0571451	0.0330692	ADCY10/ALOX5	2
BP	GO:0045582	positive regulation of T cell differentiation	1996-03-01	116/18870	0.0213899	0.0578953	0.0335033	IL2/IFNG/IL4	3
BP	GO:0019724	B cell mediated immunity	1996-04-01	208/18870	0.0216972	0.0586229	0.0339244	TNF/IL2/IL10/IL4	4
BP	GO:0031330	negative regulation of cellular catabolic process	1996-04-01	208/18870	0.0216972	0.0586229	0.0339244	EHMT2/PTPN22/MAPK14/IL10	4
BP	GO:0042303	molting cycle	1996-03-01	117/18870	0.0218736	0.0589948	0.0341396	PTGS2/EGFR/TNF	3
BP	GO:0042633	hair cycle	1996-03-01	117/18870	0.0218736	0.0589948	0.0341396	PTGS2/EGFR/TNF	3
BP	GO:0009154	purine ribonucleotide catabolic process	1996-02-01	45/18870	0.0220029	0.059134	0.0342202	HPRT1/XDH	2
BP	GO:0051150	regulation of smooth muscle cell differentiation	1996-02-01	45/18870	0.0220029	0.059134	0.0342202	KIT/DNMT1	2
BP	GO:0090278	negative regulation of peptide hormone secretion	1996-02-01	45/18870	0.0220029	0.059134	0.0342202	ADRA2A/DRD2	2
BP	GO:0140894	endolysosomal toll-like receptor signaling pathway	1996-02-01	45/18870	0.0220029	0.059134	0.0342202	PTPN22/TNF	2
BP	GO:0006643	membrane lipid metabolic process	1996-04-01	209/18870	0.0220367	0.0591726	0.0342425	KIT/NEU4/NEU3/NEU2	4
BP	GO:0006090	pyruvate metabolic process	1996-03-01	118/18870	0.0223633	0.0599343	0.0346833	HK2/HK1/IFNG	3
BP	GO:0043500	muscle adaptation	1996-03-01	118/18870	0.0223633	0.0599343	0.0346833	EZH2/ADCY10/IL1B	3
BP	GO:0045732	positive regulation of protein catabolic process	1996-04-01	210/18870	0.0223794	0.0599343	0.0346833	ADRA2A/TNF/IFNG/IL1B	4
BP	GO:0009201	ribonucleoside triphosphate biosynthetic process	1996-03-01	119/18870	0.022859	0.0610275	0.0353159	IMPDH2/ADCY10/IL4	3
BP	GO:0002792	negative regulation of peptide secretion	1996-02-01	46/18870	0.0229279	0.0610275	0.0353159	ADRA2A/DRD2	2
BP	GO:0003009	skeletal muscle contraction	1996-02-01	46/18870	0.0229279	0.0610275	0.0353159	GAA/TNF	2
BP	GO:0045646	regulation of erythrocyte differentiation	1996-02-01	46/18870	0.0229279	0.0610275	0.0353159	PRMT1/MAPK14	2
BP	GO:1900271	regulation of long-term synaptic potentiation	1996-02-01	46/18870	0.0229279	0.0610275	0.0353159	ADORA1/DRD2	2
BP	GO:1902175	regulation of oxidative stress-induced intrinsic apoptotic signaling pathway	1996-02-01	46/18870	0.0229279	0.0610275	0.0353159	ADCY10/IL10	2
BP	GO:2001239	regulation of extrinsic apoptotic signaling pathway in absence of ligand	1996-02-01	46/18870	0.0229279	0.0610275	0.0353159	TNF/IL1B	2
BP	GO:0016032	viral process	1996-06-01	432/18870	0.0229531	0.0610411	0.0353238	EGFR/PRMT1/SETDB1/ANPEP/TNF/CXCL8	6
BP	GO:0045619	regulation of lymphocyte differentiation	1996-04-01	212/18870	0.0230746	0.0613108	0.0354798	IL2/IFNG/IL10/IL4	4
BP	GO:0046660	female sex differentiation	1996-03-01	120/18870	0.0233607	0.0619628	0.0358571	VEGFA/KIT/CASP3	3
BP	GO:0071346	cellular response to type II interferon	1996-03-01	120/18870	0.0233607	0.0619628	0.0358571	CASP1/TNF/IFNG	3
BP	GO:0002701	negative regulation of production of molecular mediator of immune response	1996-02-01	47/18870	0.0238687	0.0627636	0.0363206	TNF/IL10	2
BP	GO:0002920	regulation of humoral immune response	1996-02-01	47/18870	0.0238687	0.0627636	0.0363206	TNF/IL1B	2
BP	GO:0014075	response to amine	1996-02-01	47/18870	0.0238687	0.0627636	0.0363206	DRD2/HPRT1	2
BP	GO:0043029	T cell homeostasis	1996-02-01	47/18870	0.0238687	0.0627636	0.0363206	CASP3/IL2	2
BP	GO:0045933	positive regulation of muscle contraction	1996-02-01	47/18870	0.0238687	0.0627636	0.0363206	KIT/PTGS2	2
BP	GO:0046633	alpha-beta T cell proliferation	1996-02-01	47/18870	0.0238687	0.0627636	0.0363206	PTPN22/IL2	2
BP	GO:0046636	negative regulation of alpha-beta T cell activation	1996-02-01	47/18870	0.0238687	0.0627636	0.0363206	IL2/IL4	2
BP	GO:0050798	activated T cell proliferation	1996-02-01	47/18870	0.0238687	0.0627636	0.0363206	CASP3/IL2	2
BP	GO:0072538	T-helper 17 type immune response	1996-02-01	47/18870	0.0238687	0.0627636	0.0363206	IL2/IL4	2
BP	GO:0140353	lipid export from cell	1996-02-01	47/18870	0.0238687	0.0627636	0.0363206	PTGS2/IL1B	2
BP	GO:0019058	viral life cycle	1996-05-01	321/18870	0.0240424	0.0631658	0.0365533	EGFR/SETDB1/ANPEP/TNF/CXCL8	5
BP	GO:0021782	glial cell development	1996-03-01	122/18870	0.0243819	0.0640026	0.0370375	TNF/IFNG/IL1B	3
BP	GO:0032620	interleukin-17 production	1996-02-01	48/18870	0.0248252	0.0649423	0.0375813	IL2/IFNG	2
BP	GO:0032660	regulation of interleukin-17 production	1996-02-01	48/18870	0.0248252	0.0649423	0.0375813	IL2/IFNG	2
BP	GO:0099601	regulation of neurotransmitter receptor activity	1996-02-01	48/18870	0.0248252	0.0649423	0.0375813	CAPN1/IFNG	2
BP	GO:1900542	regulation of purine nucleotide metabolic process	1996-02-01	48/18870	0.0248252	0.0649423	0.0375813	ADCY10/IL4	2
BP	GO:0007613	memory	1996-03-01	123/18870	0.0249015	0.0650859	0.0376644	PTGS2/EHMT2/DRD2	3
BP	GO:0050679	positive regulation of epithelial cell proliferation	1996-04-01	218/18870	0.0252388	0.0658546	0.0381092	VEGFA/EGFR/TNF/IL10	4
BP	GO:0051346	negative regulation of hydrolase activity	1996-04-01	218/18870	0.0252388	0.0658546	0.0381092	VEGFA/RPS6KA3/TNF/EGLN1	4
BP	GO:0072655	establishment of protein localization to mitochondrion	1996-03-01	124/18870	0.025427	0.0662888	0.0383606	HK2/HK1/ADCY10	3
BP	GO:0006140	regulation of nucleotide metabolic process	1996-02-01	49/18870	0.0257972	0.0667395	0.0386213	ADCY10/IL4	2
BP	GO:0007520	myoblast fusion	1996-02-01	49/18870	0.0257972	0.0667395	0.0386213	MAPK14/IL4	2
BP	GO:0010518	positive regulation of phospholipase activity	1996-02-01	49/18870	0.0257972	0.0667395	0.0386213	KIT/EGFR	2
BP	GO:0032873	negative regulation of stress-activated MAPK cascade	1996-02-01	49/18870	0.0257972	0.0667395	0.0386213	PRMT1/PTPN22	2
BP	GO:0036230	granulocyte activation	1996-02-01	49/18870	0.0257972	0.0667395	0.0386213	TNF/CXCL8	2
BP	GO:0042220	response to cocaine	1996-02-01	49/18870	0.0257972	0.0667395	0.0386213	EHMT2/DRD2	2
BP	GO:0070303	negative regulation of stress-activated protein kinase signaling cascade	1996-02-01	49/18870	0.0257972	0.0667395	0.0386213	PRMT1/PTPN22	2
BP	GO:1903170	negative regulation of calcium ion transmembrane transport	1996-02-01	49/18870	0.0257972	0.0667395	0.0386213	ADRA2A/DRD2	2
BP	GO:2000378	negative regulation of reactive oxygen species metabolic process	1996-02-01	49/18870	0.0257972	0.0667395	0.0386213	HK2/ADCY10	2
BP	GO:0001838	embryonic epithelial tube formation	1996-03-01	125/18870	0.0259586	0.0670431	0.038797	SETD2/CASP3/FOLR1	3
BP	GO:0006821	chloride transport	1996-03-01	125/18870	0.0259586	0.0670431	0.038797	CA7/NMUR2/ABCB1	3
BP	GO:0002688	regulation of leukocyte chemotaxis	1996-03-01	126/18870	0.026496	0.0683153	0.0395333	VEGFA/CXCL8/IL4	3
BP	GO:0003014	renal system process	1996-03-01	126/18870	0.026496	0.0683153	0.0395333	AKR1B1/ADORA1/DRD2	3
BP	GO:0006913	nucleocytoplasmic transport	1996-05-01	330/18870	0.0266752	0.0686609	0.0397333	PTGS2/SETD2/MAPK14/IFNG/IL1B	5
BP	GO:0051169	nuclear transport	1996-05-01	330/18870	0.0266752	0.0686609	0.0397333	PTGS2/SETD2/MAPK14/IFNG/IL1B	5
BP	GO:0042149	cellular response to glucose starvation	1996-02-01	50/18870	0.0267844	0.0688258	0.0398287	SUV39H1/UPP1	2
BP	GO:0060976	coronary vasculature development	1996-02-01	50/18870	0.0267844	0.0688258	0.0398287	VEGFA/SETD2	2
BP	GO:0021987	cerebral cortex development	1996-03-01	127/18870	0.0270395	0.0693641	0.0401402	EGFR/ATIC/GART	3
BP	GO:1903305	regulation of regulated secretory pathway	1996-03-01	127/18870	0.0270395	0.0693641	0.0401402	P2RY1/ADRA2A/IL4	3
BP	GO:0044242	cellular lipid catabolic process	1996-04-01	223/18870	0.0271331	0.0695458	0.0402453	NEU4/NEU3/NEU2/PLA2G4B	4
BP	GO:0010951	negative regulation of endopeptidase activity	1996-03-01	128/18870	0.0275888	0.070595	0.0408525	VEGFA/RPS6KA3/TNF	3
BP	GO:0097237	cellular response to toxic substance	1996-03-01	128/18870	0.0275888	0.070595	0.0408525	PTGS2/DHFR/TNF	3
BP	GO:0038084	vascular endothelial growth factor signaling pathway	1996-02-01	51/18870	0.0277868	0.0709227	0.0410421	VEGFA/XDH	2
BP	GO:0043407	negative regulation of MAP kinase activity	1996-02-01	51/18870	0.0277868	0.0709227	0.0410421	PTPN22/IL1B	2
BP	GO:0045581	negative regulation of T cell differentiation	1996-02-01	51/18870	0.0277868	0.0709227	0.0410421	IL2/IL4	2
BP	GO:0060562	epithelial tube morphogenesis	1996-05-01	334/18870	0.0279023	0.0711578	0.0411781	VEGFA/SETD2/CASP3/TNF/FOLR1	5
BP	GO:0010975	regulation of neuron projection development	1996-06-01	453/18870	0.0281083	0.0715351	0.0413965	VEGFA/CARM1/EZH2/ADCY10/CD38/NEU4	6
BP	GO:0002456	T cell mediated immunity	1996-03-01	129/18870	0.0281442	0.0715351	0.0413965	HPRT1/IL4/IL1B	3
BP	GO:0051224	negative regulation of protein transport	1996-03-01	129/18870	0.0281442	0.0715351	0.0413965	ADRA2A/DRD2/IL1B	3
BP	GO:1990266	neutrophil migration	1996-03-01	129/18870	0.0281442	0.0715351	0.0413965	CXCL8/CXCL2/IL1B	3
BP	GO:0072330	monocarboxylic acid biosynthetic process	1996-04-01	226/18870	0.0283096	0.0718955	0.0416051	PTGS2/IDO1/ALOX5/IL1B	4
BP	GO:0045055	regulated exocytosis	1996-04-01	227/18870	0.0287084	0.0727871	0.042121	KIT/P2RY1/ADRA2A/IL4	4
BP	GO:0006636	unsaturated fatty acid biosynthetic process	1996-02-01	52/18870	0.0288041	0.0727871	0.042121	PTGS2/IL1B	2
BP	GO:0031103	axon regeneration	1996-02-01	52/18870	0.0288041	0.0727871	0.042121	DHFR/FOLR1	2
BP	GO:0035306	positive regulation of dephosphorylation	1996-02-01	52/18870	0.0288041	0.0727871	0.042121	ADORA1/IFNG	2
BP	GO:0051180	vitamin transport	1996-02-01	52/18870	0.0288041	0.0727871	0.042121	NPC1L1/FOLR1	2
BP	GO:0060688	regulation of morphogenesis of a branching structure	1996-02-01	52/18870	0.0288041	0.0727871	0.042121	VEGFA/TNF	2
BP	GO:0015980	energy derivation by oxidation of organic compounds	1996-05-01	337/18870	0.0288458	0.0728322	0.0421471	GAA/ADCY10/TNF/IFNG/IL4	5
BP	GO:0042063	gliogenesis	1996-05-01	338/18870	0.0291648	0.0735766	0.0425779	P2RY1/EZH2/TNF/IFNG/IL1B	5
BP	GO:0019079	viral genome replication	1996-03-01	131/18870	0.0292727	0.0737265	0.0426647	SETDB1/TNF/CXCL8	3
BP	GO:0070585	protein localization to mitochondrion	1996-03-01	131/18870	0.0292727	0.0737265	0.0426647	HK2/HK1/ADCY10	3
BP	GO:0072594	establishment of protein localization to organelle	1996-06-01	459/18870	0.0297114	0.0747697	0.0432683	PTGS2/HK2/HK1/ADCY10/MAPK14/IFNG	6
BP	GO:0050982	detection of mechanical stimulus	1996-02-01	53/18870	0.0298361	0.0748978	0.0433425	KIT/TNF	2
BP	GO:0071622	regulation of granulocyte chemotaxis	1996-02-01	53/18870	0.0298361	0.0748978	0.0433425	CXCL8/IL4	2
BP	GO:1902692	regulation of neuroblast proliferation	1996-02-01	53/18870	0.0298361	0.0748978	0.0433425	VEGFA/DRD2	2
BP	GO:0043271	negative regulation of monoatomic ion transport	1996-03-01	133/18870	0.0304249	0.0761875	0.0440888	PTGS2/ADRA2A/DRD2	3
BP	GO:0061041	regulation of wound healing	1996-03-01	133/18870	0.0304249	0.0761875	0.0440888	ADRA2A/ALOX5/TNF	3
BP	GO:1904950	negative regulation of establishment of protein localization	1996-03-01	133/18870	0.0304249	0.0761875	0.0440888	ADRA2A/DRD2/IL1B	3
BP	GO:0045089	positive regulation of innate immune response	1996-05-01	343/18870	0.0307934	0.0769543	0.0445325	RPS6KA3/PTPN22/CASP6/CASP1/TNF	5
BP	GO:0006220	pyrimidine nucleotide metabolic process	1996-02-01	54/18870	0.0308828	0.0769543	0.0445325	UPP1/TYMS	2
BP	GO:0031279	regulation of cyclase activity	1996-02-01	54/18870	0.0308828	0.0769543	0.0445325	DRD2/MAPK14	2
BP	GO:0043303	mast cell degranulation	1996-02-01	54/18870	0.0308828	0.0769543	0.0445325	KIT/IL4	2
BP	GO:0045744	negative regulation of G protein-coupled receptor signaling pathway	1996-02-01	54/18870	0.0308828	0.0769543	0.0445325	DRD2/CXCL8	2
BP	GO:0050873	brown fat cell differentiation	1996-02-01	54/18870	0.0308828	0.0769543	0.0445325	PTGS2/MAPK14	2
BP	GO:0007586	digestion	1996-03-01	134/18870	0.03101	0.0772079	0.0446793	ADRA2A/AMY2A/NPC1L1	3
BP	GO:0016358	dendrite development	1996-04-01	233/18870	0.0311719	0.0775477	0.0448759	CARM1/EZH2/HPRT1/IL2	4
BP	GO:0042304	regulation of fatty acid biosynthetic process	1996-02-01	55/18870	0.0319439	0.0793386	0.0459123	PTGS2/IL1B	2
BP	GO:0045071	negative regulation of viral genome replication	1996-02-01	55/18870	0.0319439	0.0793386	0.0459123	SETDB1/TNF	2
BP	GO:0045861	negative regulation of proteolysis	1996-04-01	235/18870	0.03202	0.0794628	0.0459842	VEGFA/RPS6KA3/TNF/IL10	4
BP	GO:0098781	ncRNA transcription	1996-03-01	136/18870	0.0321977	0.0798388	0.0462018	EGFR/TNF/IL10	3
BP	GO:0002221	pattern recognition receptor signaling pathway	1996-04-01	236/18870	0.0324491	0.0803966	0.0465245	RPS6KA3/PTPN22/CASP1/TNF	4
BP	GO:0010466	negative regulation of peptidase activity	1996-03-01	137/18870	0.0328005	0.081057	0.0469067	VEGFA/RPS6KA3/TNF	3
BP	GO:0072175	epithelial tube formation	1996-03-01	137/18870	0.0328005	0.081057	0.0469067	SETD2/CASP3/FOLR1	3
BP	GO:1904375	regulation of protein localization to cell periphery	1996-03-01	137/18870	0.0328005	0.081057	0.0469067	EGFR/TNF/IFNG	3
BP	GO:0006887	exocytosis	1996-05-01	349/18870	0.0328221	0.081057	0.0469067	KIT/P2RY1/ADRA2A/IFNG/IL4	5
BP	GO:0006909	phagocytosis	1996-04-01	237/18870	0.0328815	0.0810723	0.0469156	ADORA1/TNF/IFNG/IL1B	4
BP	GO:0051651	maintenance of location in cell	1996-04-01	237/18870	0.0328815	0.0810723	0.0469156	GAA/HK2/HK1/DRD2	4
BP	GO:0001541	ovarian follicle development	1996-02-01	56/18870	0.0330192	0.0812145	0.0469979	VEGFA/KIT	2
BP	GO:0002279	mast cell activation involved in immune response	1996-02-01	56/18870	0.0330192	0.0812145	0.0469979	KIT/IL4	2
BP	GO:0061097	regulation of protein tyrosine kinase activity	1996-02-01	56/18870	0.0330192	0.0812145	0.0469979	ADRA2A/NOX4	2
BP	GO:0009581	detection of external stimulus	1996-03-01	138/18870	0.0334091	0.0821071	0.0475144	KIT/ADORA1/TNF	3
BP	GO:0060048	cardiac muscle contraction	1996-03-01	139/18870	0.0340236	0.0835499	0.0483493	ADORA1/GAA/ADCY10	3
BP	GO:0002448	mast cell mediated immunity	1996-02-01	57/18870	0.0341086	0.0836912	0.0484311	KIT/IL4	2
BP	GO:0030522	intracellular receptor signaling pathway	1996-05-01	353/18870	0.0342201	0.083897	0.0485502	KDM4C/CARM1/EZH2/PTPN22/TNF	5
BP	GO:0008360	regulation of cell shape	1996-03-01	140/18870	0.034644	0.0846669	0.0489957	VEGFA/KIT/P2RY1	3
BP	GO:0010977	negative regulation of neuron projection development	1996-03-01	140/18870	0.034644	0.0846669	0.0489957	CARM1/CD38/NEU4	3
BP	GO:0070555	response to interleukin-1	1996-03-01	140/18870	0.034644	0.0846669	0.0489957	CD38/CXCL8/IL1B	3
BP	GO:0006813	potassium ion transport	1996-04-01	241/18870	0.0346453	0.0846669	0.0489957	ADORA1/ADRA2A/DRD2/KCNA3	4
BP	GO:0006476	protein deacetylation	1996-02-01	58/18870	0.035212	0.085845	0.0496775	SUV39H1/IFNG	2
BP	GO:0031102	neuron projection regeneration	1996-02-01	58/18870	0.035212	0.085845	0.0496775	DHFR/FOLR1	2
BP	GO:0031663	lipopolysaccharide-mediated signaling pathway	1996-02-01	58/18870	0.035212	0.085845	0.0496775	PTPN22/MAPK14	2
BP	GO:0009582	detection of abiotic stimulus	1996-03-01	141/18870	0.0352703	0.0858497	0.0496802	KIT/ADORA1/TNF	3
BP	GO:0046887	positive regulation of hormone secretion	1996-03-01	141/18870	0.0352703	0.0858497	0.0496802	P2RY1/DRD2/CD38	3
BP	GO:0051091	positive regulation of DNA-binding transcription factor activity	1996-04-01	244/18870	0.0360037	0.087565	0.0506728	KIT/TNF/IL10/IL1B	4
BP	GO:0002823	negative regulation of adaptive immune response based on somatic recombination of immune receptors built from immunoglobulin superfamily domains	1996-02-01	59/18870	0.036329	0.087656	0.0507255	IL2/IL4	2
BP	GO:0010517	regulation of phospholipase activity	1996-02-01	59/18870	0.036329	0.087656	0.0507255	KIT/EGFR	2
BP	GO:0010574	regulation of vascular endothelial growth factor production	1996-02-01	59/18870	0.036329	0.087656	0.0507255	PTGS2/IL1B	2
BP	GO:0010718	positive regulation of epithelial to mesenchymal transition	1996-02-01	59/18870	0.036329	0.087656	0.0507255	EZH2/IL1B	2
BP	GO:0014009	glial cell proliferation	1996-02-01	59/18870	0.036329	0.087656	0.0507255	TNF/IL1B	2
BP	GO:0046686	response to cadmium ion	1996-02-01	59/18870	0.036329	0.087656	0.0507255	KIT/EGFR	2
BP	GO:0050881	musculoskeletal movement	1996-02-01	59/18870	0.036329	0.087656	0.0507255	GAA/TNF	2
BP	GO:0051480	regulation of cytosolic calcium ion concentration	1996-02-01	59/18870	0.036329	0.087656	0.0507255	ADORA1/P2RY1	2
BP	GO:0071168	protein localization to chromatin	1996-02-01	59/18870	0.036329	0.087656	0.0507255	SETD2/EZH2	2
BP	GO:2000107	negative regulation of leukocyte apoptotic process	1996-02-01	59/18870	0.036329	0.087656	0.0507255	IDO1/IL2	2
BP	GO:0034341	response to type II interferon	1996-03-01	143/18870	0.0365403	0.0879568	0.0508995	CASP1/TNF/IFNG	3
BP	GO:1900180	regulation of protein localization to nucleus	1996-03-01	143/18870	0.0365403	0.0879568	0.0508995	PTGS2/MAPK14/IFNG	3
BP	GO:1903900	regulation of viral life cycle	1996-03-01	143/18870	0.0365403	0.0879568	0.0508995	SETDB1/TNF/CXCL8	3
BP	GO:0050808	synapse organization	1996-06-01	483/18870	0.0367237	0.0883283	0.0511146	DRD2/ACHE/MAPK14/TNF/EGLN1/IL10	6
BP	GO:0006695	cholesterol biosynthetic process	1996-02-01	60/18870	0.0374597	0.0896031	0.0518523	NPC1L1/FDFT1	2
BP	GO:0010803	regulation of tumor necrosis factor-mediated signaling pathway	1996-02-01	60/18870	0.0374597	0.0896031	0.0518523	CASP8/CASP1	2
BP	GO:0045620	negative regulation of lymphocyte differentiation	1996-02-01	60/18870	0.0374597	0.0896031	0.0518523	IL2/IL4	2
BP	GO:0050879	multicellular organismal movement	1996-02-01	60/18870	0.0374597	0.0896031	0.0518523	GAA/TNF	2
BP	GO:0051785	positive regulation of nuclear division	1996-02-01	60/18870	0.0374597	0.0896031	0.0518523	TNF/IL1B	2
BP	GO:0060193	positive regulation of lipase activity	1996-02-01	60/18870	0.0374597	0.0896031	0.0518523	KIT/EGFR	2
BP	GO:1902653	secondary alcohol biosynthetic process	1996-02-01	60/18870	0.0374597	0.0896031	0.0518523	NPC1L1/FDFT1	2
BP	GO:0050921	positive regulation of chemotaxis	1996-03-01	145/18870	0.0378337	0.0904268	0.0523289	VEGFA/CXCL8/IL4	3
BP	GO:0010921	regulation of phosphatase activity	1996-02-01	61/18870	0.0386038	0.0920505	0.0532685	TNF/IFNG	2
BP	GO:0022029	telencephalon cell migration	1996-02-01	61/18870	0.0386038	0.0920505	0.0532685	EGFR/DRD2	2
BP	GO:2000351	regulation of endothelial cell apoptotic process	1996-02-01	61/18870	0.0386038	0.0920505	0.0532685	TNF/IL4	2
BP	GO:0031669	cellular response to nutrient levels	1996-04-01	251/18870	0.0392923	0.0936191	0.0541762	EHMT2/SUV39H1/UPP1/FOLR1	4
BP	GO:0043030	regulation of macrophage activation	1996-02-01	62/18870	0.0397611	0.0946619	0.0547797	IL10/IL4	2
BP	GO:0002833	positive regulation of response to biotic stimulus	1996-05-01	369/18870	0.0401803	0.0955852	0.055314	RPS6KA3/PTPN22/CASP6/CASP1/TNF	5
BP	GO:0000768	syncytium formation by plasma membrane fusion	1996-02-01	63/18870	0.0409315	0.0966924	0.0559547	MAPK14/IL4	2
BP	GO:0002090	regulation of receptor internalization	1996-02-01	63/18870	0.0409315	0.0966924	0.0559547	VEGFA/DRD2	2
BP	GO:0008631	intrinsic apoptotic signaling pathway in response to oxidative stress	1996-02-01	63/18870	0.0409315	0.0966924	0.0559547	ADCY10/IL10	2
BP	GO:0032757	positive regulation of interleukin-8 production	1996-02-01	63/18870	0.0409315	0.0966924	0.0559547	TNF/IL1B	2
BP	GO:0042058	regulation of epidermal growth factor receptor signaling pathway	1996-02-01	63/18870	0.0409315	0.0966924	0.0559547	EGFR/NEU3	2
BP	GO:0043470	regulation of carbohydrate catabolic process	1996-02-01	63/18870	0.0409315	0.0966924	0.0559547	ADCY10/IFNG	2
BP	GO:0046173	polyol biosynthetic process	1996-02-01	63/18870	0.0409315	0.0966924	0.0559547	DHFR/P2RY1	2
BP	GO:0140253	cell-cell fusion	1996-02-01	63/18870	0.0409315	0.0966924	0.0559547	MAPK14/IL4	2
BP	GO:2000179	positive regulation of neural precursor cell proliferation	1996-02-01	63/18870	0.0409315	0.0966924	0.0559547	VEGFA/DRD2	2
BP	GO:0010508	positive regulation of autophagy	1996-03-01	150/18870	0.0411688	0.0971349	0.0562108	SETD2/IFNG/IL4	3
BP	GO:0002758	innate immune response-activating signaling pathway	1996-04-01	255/18870	0.0412465	0.0971349	0.0562108	RPS6KA3/PTPN22/CASP1/TNF	4
BP	GO:0034599	cellular response to oxidative stress	1996-04-01	255/18870	0.0412465	0.0971349	0.0562108	DHFR/EGFR/EZH2/ALOX5	4
BP	GO:0051259	protein complex oligomerization	1996-04-01	255/18870	0.0412465	0.0971349	0.0562108	PRMT1/SIGMAR1/HPRT1/KCNA3	4
BP	GO:0002820	negative regulation of adaptive immune response	1996-02-01	64/18870	0.0421149	0.0990268	0.0573057	IL2/IL4	2
BP	GO:0021885	forebrain cell migration	1996-02-01	64/18870	0.0421149	0.0990268	0.0573057	EGFR/DRD2	2
BP	GO:0002764	immune response-regulating signaling pathway	1996-06-01	500/18870	0.0422871	0.0993552	0.0574957	KIT/RPS6KA3/CD38/PTPN22/CASP1/TNF	6
BP	GO:0016331	morphogenesis of embryonic epithelium	1996-03-01	152/18870	0.0425432	0.0998798	0.0577993	SETD2/CASP3/FOLR1	3
BP	GO:0043535	regulation of blood vessel endothelial cell migration	1996-03-01	153/18870	0.043239	0.101136	0.0585265	VEGFA/PTGS2/TNF	3
BP	GO:0032507	maintenance of protein location in cell	1996-02-01	65/18870	0.043311	0.101136	0.0585265	HK2/HK1	2
BP	GO:0032613	interleukin-10 production	1996-02-01	65/18870	0.043311	0.101136	0.0585265	IDO1/IL4	2
BP	GO:0032653	regulation of interleukin-10 production	1996-02-01	65/18870	0.043311	0.101136	0.0585265	IDO1/IL4	2
BP	GO:0045453	bone resorption	1996-02-01	65/18870	0.043311	0.101136	0.0585265	NOX4/CD38	2
BP	GO:1902808	positive regulation of cell cycle G1/S phase transition	1996-02-01	65/18870	0.043311	0.101136	0.0585265	EGFR/EZH2	2
BP	GO:1905330	regulation of morphogenesis of an epithelium	1996-02-01	65/18870	0.043311	0.101136	0.0585265	VEGFA/TNF	2
BP	GO:0034614	cellular response to reactive oxygen species	1996-03-01	154/18870	0.0439405	0.102528	0.0593317	DHFR/EGFR/EZH2	3
BP	GO:0015800	acidic amino acid transport	1996-02-01	66/18870	0.0445197	0.10372	0.0600218	ADORA1/TNF	2
BP	GO:0030219	megakaryocyte differentiation	1996-02-01	66/18870	0.0445197	0.10372	0.0600218	KIT/PRMT1	2
BP	GO:0007584	response to nutrient	1996-03-01	155/18870	0.0446477	0.103939	0.0601483	PTGS2/TYMS/FOLR1	3
BP	GO:0051098	regulation of binding	1996-04-01	262/18870	0.0447974	0.104208	0.0603038	KDM4D/DOT1L/IFNG/IL10	4
BP	GO:0006949	syncytium formation	1996-02-01	67/18870	0.0457409	0.106159	0.0614332	MAPK14/IL4	2
BP	GO:0015909	long-chain fatty acid transport	1996-02-01	67/18870	0.0457409	0.106159	0.0614332	DRD2/NMUR2	2
BP	GO:0035601	protein deacylation	1996-02-01	67/18870	0.0457409	0.106159	0.0614332	SUV39H1/IFNG	2
BP	GO:0003007	heart morphogenesis	1996-04-01	264/18870	0.0458426	0.106314	0.0615228	VEGFA/GAA/EGLN1/FOLR1	4
BP	GO:0030902	hindbrain development	1996-03-01	157/18870	0.0460792	0.106782	0.0617933	EZH2/ATIC/GART	3
BP	GO:0043122	regulation of canonical NF-kappaB signal transduction	1996-04-01	265/18870	0.0463703	0.107375	0.0621364	CASP8/CASP1/TNF/IL1B	4
BP	GO:0007189	adenylate cyclase-activating G protein-coupled receptor signaling pathway	1996-03-01	158/18870	0.0468034	0.108131	0.062574	ADRA2A/DRD2/ADRA2C	3
BP	GO:0098754	detoxification	1996-03-01	158/18870	0.0468034	0.108131	0.062574	PTGS2/DHFR/ABCB1	3
BP	GO:2001236	regulation of extrinsic apoptotic signaling pathway	1996-03-01	158/18870	0.0468034	0.108131	0.062574	TNF/IL4/IL1B	3
BP	GO:0051898	negative regulation of phosphatidylinositol 3-kinase/protein kinase B signal transduction	1996-02-01	68/18870	0.0469745	0.108444	0.0627551	DRD2/XDH	2
BP	GO:0002711	positive regulation of T cell mediated immunity	1996-02-01	69/18870	0.0482201	0.110509	0.0639505	IL4/IL1B	2
BP	GO:0045576	mast cell activation	1996-02-01	69/18870	0.0482201	0.110509	0.0639505	KIT/IL4	2
BP	GO:0050918	positive chemotaxis	1996-02-01	69/18870	0.0482201	0.110509	0.0639505	VEGFA/CXCL8	2
BP	GO:2000573	positive regulation of DNA biosynthetic process	1996-02-01	69/18870	0.0482201	0.110509	0.0639505	NOX4/TNF	2
BP	GO:0006261	DNA-templated DNA replication	1996-03-01	161/18870	0.0490098	0.110509	0.0639505	CARM1/POLB/POLA1	3
BP	GO:0006606	protein import into nucleus	1996-03-01	161/18870	0.0490098	0.110509	0.0639505	PTGS2/MAPK14/IFNG	3
BP	GO:0009205	purine ribonucleoside triphosphate metabolic process	1996-03-01	161/18870	0.0490098	0.110509	0.0639505	IMPDH2/ADCY10/IL4	3
BP	GO:0048662	negative regulation of smooth muscle cell proliferation	1996-02-01	70/18870	0.0494778	0.110509	0.0639505	IFNG/IL10	2
BP	GO:0051148	negative regulation of muscle cell differentiation	1996-02-01	70/18870	0.0494778	0.110509	0.0639505	DNMT1/EZH2	2
BP	GO:0071479	cellular response to ionizing radiation	1996-02-01	70/18870	0.0494778	0.110509	0.0639505	KDM4D/MAPK14	2
BP	GO:0098732	macromolecule deacylation	1996-02-01	70/18870	0.0494778	0.110509	0.0639505	SUV39H1/IFNG	2
BP	GO:1901184	regulation of ERBB signaling pathway	1996-02-01	70/18870	0.0494778	0.110509	0.0639505	EGFR/NEU3	2
BP	GO:0002002	regulation of angiotensin levels in blood	1996-01-01	10/18870	0.049737	0.110509	0.0639505	ENPEP	1
BP	GO:0002361	CD4-positive, CD25-positive, alpha-beta regulatory T cell differentiation	1996-01-01	10/18870	0.049737	0.110509	0.0639505	IFNG	1
BP	GO:0003253	cardiac neural crest cell migration involved in outflow tract morphogenesis	1996-01-01	10/18870	0.049737	0.110509	0.0639505	FOLR1	1
BP	GO:0006171	cAMP biosynthetic process	1996-01-01	10/18870	0.049737	0.110509	0.0639505	ADCY10	1
BP	GO:0006283	transcription-coupled nucleotide-excision repair	1996-01-01	10/18870	0.049737	0.110509	0.0639505	ERCC5	1
BP	GO:0009155	purine deoxyribonucleotide catabolic process	1996-01-01	10/18870	0.049737	0.110509	0.0639505	XDH	1
BP	GO:0009170	purine deoxyribonucleoside monophosphate metabolic process	1996-01-01	10/18870	0.049737	0.110509	0.0639505	XDH	1
BP	GO:0010572	positive regulation of platelet activation	1996-01-01	10/18870	0.049737	0.110509	0.0639505	SELP	1
BP	GO:0014820	tonic smooth muscle contraction	1996-01-01	10/18870	0.049737	0.110509	0.0639505	CD38	1
BP	GO:0015858	nucleoside transport	1996-01-01	10/18870	0.049737	0.110509	0.0639505	ADORA1	1
BP	GO:0018023	peptidyl-lysine trimethylation	1996-01-01	10/18870	0.049737	0.110509	0.0639505	SETD2	1
BP	GO:0018195	peptidyl-arginine modification	1996-01-01	10/18870	0.049737	0.110509	0.0639505	PRMT1	1
BP	GO:0019852	L-ascorbic acid metabolic process	1996-01-01	10/18870	0.049737	0.110509	0.0639505	AKR1B1	1
BP	GO:0030638	polyketide metabolic process	1996-01-01	10/18870	0.049737	0.110509	0.0639505	AKR1B1	1
BP	GO:0030647	aminoglycoside antibiotic metabolic process	1996-01-01	10/18870	0.049737	0.110509	0.0639505	AKR1B1	1
BP	GO:0033212	iron import into cell	1996-01-01	10/18870	0.049737	0.110509	0.0639505	IFNG	1
BP	GO:0035771	interleukin-4-mediated signaling pathway	1996-01-01	10/18870	0.049737	0.110509	0.0639505	IL4	1
BP	GO:0042135	neurotransmitter catabolic process	1996-01-01	10/18870	0.049737	0.110509	0.0639505	ACHE	1
BP	GO:0042538	hyperosmotic salinity response	1996-01-01	10/18870	0.049737	0.110509	0.0639505	AKR1B1	1
BP	GO:0042756	drinking behavior	1996-01-01	10/18870	0.049737	0.110509	0.0639505	DRD2	1
BP	GO:0043174	nucleoside salvage	1996-01-01	10/18870	0.049737	0.110509	0.0639505	HPRT1	1
BP	GO:0044598	doxorubicin metabolic process	1996-01-01	10/18870	0.049737	0.110509	0.0639505	AKR1B1	1
BP	GO:0046015	regulation of transcription by glucose	1996-01-01	10/18870	0.049737	0.110509	0.0639505	SUV39H1	1
BP	GO:0046085	adenosine metabolic process	1996-01-01	10/18870	0.049737	0.110509	0.0639505	XDH	1
BP	GO:0048149	behavioral response to ethanol	1996-01-01	10/18870	0.049737	0.110509	0.0639505	DRD2	1
BP	GO:0060947	cardiac vascular smooth muscle cell differentiation	1996-01-01	10/18870	0.049737	0.110509	0.0639505	VEGFA	1
BP	GO:0061418	regulation of transcription from RNA polymerase II promoter in response to hypoxia	1996-01-01	10/18870	0.049737	0.110509	0.0639505	VEGFA	1
BP	GO:0070391	response to lipoteichoic acid	1996-01-01	10/18870	0.049737	0.110509	0.0639505	MAPK14	1
BP	GO:0070432	regulation of nucleotide-binding oligomerization domain containing 2 signaling pathway	1996-01-01	10/18870	0.049737	0.110509	0.0639505	PTPN22	1
BP	GO:0071223	cellular response to lipoteichoic acid	1996-01-01	10/18870	0.049737	0.110509	0.0639505	MAPK14	1
BP	GO:0071803	positive regulation of podosome assembly	1996-01-01	10/18870	0.049737	0.110509	0.0639505	TNF	1
BP	GO:0072205	metanephric collecting duct development	1996-01-01	10/18870	0.049737	0.110509	0.0639505	AKR1B1	1
BP	GO:1901334	lactone metabolic process	1996-01-01	10/18870	0.049737	0.110509	0.0639505	AKR1B1	1
BP	GO:1901856	negative regulation of cellular respiration	1996-01-01	10/18870	0.049737	0.110509	0.0639505	TNF	1
BP	GO:1903596	regulation of gap junction assembly	1996-01-01	10/18870	0.049737	0.110509	0.0639505	IL1B	1
BP	GO:1990700	nucleolar chromatin organization	1996-01-01	10/18870	0.049737	0.110509	0.0639505	SUV39H1	1
BP	GO:2000048	negative regulation of cell-cell adhesion mediated by cadherin	1996-01-01	10/18870	0.049737	0.110509	0.0639505	VEGFA	1
BP	GO:2000121	regulation of removal of superoxide radicals	1996-01-01	10/18870	0.049737	0.110509	0.0639505	DHFR	1
BP	GO:2000347	positive regulation of hepatocyte proliferation	1996-01-01	10/18870	0.049737	0.110509	0.0639505	TNF	1
BP	GO:0021915	neural tube development	1996-03-01	162/18870	0.0497565	0.110509	0.0639505	SETD2/CASP3/FOLR1	3
