# Supplementary material for: Yangke powder alleviates OVA-induced allergic asthma by inhibiting the PI3K/AKT/NF-κB signaling pathway
Source: Chin Med. 2025 May 26;20:69. doi: 10.1186/s13020-025-01125-x (PMC12105270; doi:10.1186/s13020-025-01125-x)
Supplement: Supplementary file 8 — Additional file 8 [file 13020_2025_1125_MOESM8_ESM.xlsx]

## Sheet: Sheet1
ONTOLOGY	ID	Description	GeneRatio	BgRatio	pvalue	p.adjust	qvalue	geneID	Count
CC	GO:0000792	heterochromatin	1996-06-01	79/19886	2.26139e-06	0.000445493	0.000345159	KDM4D/KDM4C/SUV39H1/DNMT1/EZH2/EZH1	6
CC	GO:0005721	pericentric heterochromatin	1996-04-01	30/19886	1.26929e-05	0.00116098	0.0008995	KDM4D/KDM4C/DNMT1/EZH2	4
CC	GO:0009897	external side of plasma membrane	1996-10-01	387/19886	1.76798e-05	0.00116098	0.0008995	KIT/ANPEP/ABCB1/CA4/NEU3/ENPEP/TNF/F10/SELP/FOLR1	10
CC	GO:0045178	basal part of cell	1996-08-01	301/19886	0.000105063	0.00517435	0.00400898	CA12/ADORA1/EGFR/P2RY1/ADCY10/ADRA2A/CD38/FOLR1	8
CC	GO:0016324	apical plasma membrane	1996-09-01	403/19886	0.000144455	0.00569154	0.00440969	CA12/P2RY1/MGAM/ADCY10/ABCB1/CA4/ENPEP/NPC1L1/FOLR1	9
CC	GO:0098687	chromosomal region	1996-06-01	399/19886	0.0128293	0.0743347	0.057593	KDM4D/KDM4C/SUV39H1/DNMT1/EZH2/EZH1	6
CC	GO:0098978	glutamatergic synapse	1996-06-01	407/19886	0.0140293	0.0789651	0.0611805	P2RY1/ADRA2A/DRD2/KCNA3/MAPK14/EGLN1	6
CC	GO:0031519	PcG protein complex	1996-02-01	38/19886	0.0144823	0.0792504	0.0614016	EZH2/EZH1	2
CC	GO:0005903	brush border	1996-03-01	108/19886	0.0154507	0.0822643	0.0637367	CA4/ENPEP/FOLR1	3
CC	GO:0030667	secretory granule membrane	1996-05-01	314/19886	0.0181027	0.093848	0.0727115	GAA/MGAM/ANPEP/CA4/SELP	5
CC	GO:0016323	basolateral plasma membrane	1996-07-01	249/19886	0.000205067	0.00673305	0.00521663	CA12/ADORA1/EGFR/P2RY1/ADRA2A/CD38/FOLR1	7											6
CC	GO:0101002	ficolin-1-rich granule	1996-06-01	185/19886	0.000277004	0.00779569	0.00603994	IMPDH2/GAA/MGAM/ALOX5/MAPK14/CAPN1	6											6
CC	GO:0009925	basal plasma membrane	1996-07-01	282/19886	0.000435226	0.00966571	0.0074888	CA12/ADORA1/EGFR/P2RY1/ADRA2A/CD38/FOLR1	7											2
CC	GO:0045177	apical part of cell	1996-09-01	469/19886	0.000441581	0.00966571	0.0074888	CA12/P2RY1/MGAM/ADCY10/ABCB1/CA4/ENPEP/NPC1L1/FOLR1	9											3
CC	GO:0035098	ESC/E(Z) complex	1996-02-01	10/19886	0.001012	0.0181237	0.0140419	EZH2/EZH1	2											5
CC	GO:0034708	methyltransferase complex	1996-04-01	96/19886	0.00120657	0.0181237	0.0140419	PRMT1/KMT2A/EZH2/EZH1	4
CC	GO:0042734	presynaptic membrane	1996-05-01	165/19886	0.00123174	0.0181237	0.0140419	ADORA1/P2RY1/ADRA2A/DRD2/KCNA3	5
CC	GO:0031968	organelle outer membrane	1996-06-01	246/19886	0.00123576	0.0181237	0.0140419	PTGS2/HK2/HK1/SIGMAR1/NEU4/CASP8	6
CC	GO:0019867	outer membrane	1996-06-01	248/19886	0.00128798	0.0181237	0.0140419	PTGS2/HK2/HK1/SIGMAR1/NEU4/CASP8	6
CC	GO:0005677	chromatin silencing complex	1996-02-01	13/19886	0.00173766	0.0228212	0.0176814	SUV39H1/EZH2	2
CC	GO:0098691	dopaminergic synapse	1996-02-01	14/19886	0.0020209	0.0229279	0.017764	ADRA2A/DRD2	2
CC	GO:0045211	postsynaptic membrane	1996-06-01	275/19886	0.00217156	0.0229279	0.017764	ADORA1/P2RY1/ADRA2A/DRD2/SIGMAR1/KCNA3	6
CC	GO:0043679	axon terminus	1996-04-01	113/19886	0.0021974	0.0229279	0.017764	ADORA1/ADRA2A/DRD2/KCNA3	4
CC	GO:0150034	distal axon	1996-06-01	276/19886	0.00221132	0.0229279	0.017764	ADORA1/ADCY10/ADRA2A/DRD2/SIGMAR1/KCNA3	6
CC	GO:0045121	membrane raft	1996-06-01	286/19886	0.00263978	0.0251956	0.019521	PTGS2/EGFR/HK1/NEU3/KCNA3/TNF	6
CC	GO:0098857	membrane microdomain	1996-06-01	287/19886	0.00268582	0.0251956	0.019521	PTGS2/EGFR/HK1/NEU3/KCNA3/TNF	6
CC	GO:1904813	ficolin-1-rich granule lumen	1996-04-01	124/19886	0.00307538	0.0275386	0.0213364	IMPDH2/ALOX5/MAPK14/CAPN1	4
CC	GO:0035097	histone methyltransferase complex	1996-03-01	63/19886	0.00351094	0.0290886	0.0225373	KMT2A/EZH2/EZH1	3
CC	GO:0044306	neuron projection terminus	1996-04-01	129/19886	0.00354379	0.0290886	0.0225373	ADORA1/ADRA2A/DRD2/KCNA3	4
CC	GO:0044305	calyx of Held	1996-02-01	19/19886	0.00373835	0.0294582	0.0228236	ADORA1/KCNA3	2
CC	GO:0005657	replication fork	1996-03-01	67/19886	0.004177	0.0316488	0.0245208	CARM1/DNMT1/POLA1	3
CC	GO:0048786	presynaptic active zone	1996-03-01	77/19886	0.00616095	0.0449521	0.034828	ADORA1/P2RY1/ADRA2A	3
CC	GO:0000775	chromosome, centromeric region	1996-05-01	258/19886	0.00829766	0.0571001	0.04424	KDM4D/KDM4C/SUV39H1/DNMT1/EZH2	5
CC	GO:0098862	cluster of actin-based cell projections	1996-04-01	165/19886	0.00840559	0.0571001	0.04424	IDO1/CA4/ENPEP/FOLR1	4
CC	GO:0048787	presynaptic active zone membrane	1996-02-01	30/19886	0.00918783	0.0603334	0.0467451	P2RY1/ADRA2A	2
CC	GO:0005640	nuclear outer membrane	1996-02-01	31/19886	0.00979084	0.0622192	0.0482062	PTGS2/SIGMAR1	2
CC	GO:0043596	nuclear replication fork	1996-02-01	34/19886	0.011702	0.0715062	0.0554015	CARM1/POLA1	2
CC	GO:0097060	synaptic membrane	1996-06-01	393/19886	0.0119782	0.0715062	0.0554015	ADORA1/P2RY1/ADRA2A/DRD2/SIGMAR1/KCNA3	6
CC	GO:0030667	secretory granule membrane	1996-05-01	314/19886	0.0181027	0.093848	0.0727115	GAA/MGAM/ANPEP/CA4/SELP	5
CC	GO:0031983	vesicle lumen	1996-05-01	326/19886	0.0209078	0.103504	0.0801925	IMPDH2/VEGFA/EGFR/ALOX5/MAPK14	5
CC	GO:0005741	mitochondrial outer membrane	1996-04-01	217/19886	0.021016	0.103504	0.0801925	HK2/HK1/NEU4/CASP8	4
CC	GO:0032279	asymmetric synapse	1996-05-01	331/19886	0.022156	0.106457	0.0824808	ADORA1/P2RY1/ADRA2A/SIGMAR1/EGLN1	5
CC	GO:0005793	endoplasmic reticulum-Golgi intermediate compartment	1996-03-01	134/19886	0.0271428	0.127313	0.0986391	ANPEP/CA4/FOLR1	3
CC	GO:0031253	cell projection membrane	1996-05-01	352/19886	0.0279258	0.127939	0.0991245	ADORA1/EGFR/DRD2/CA4/FOLR1	5
CC	GO:0098984	neuron to neuron synapse	1996-05-01	362/19886	0.0309804	0.13326	0.103247	ADORA1/P2RY1/ADRA2A/SIGMAR1/EGLN1	5
CC	GO:0005637	nuclear inner membrane	1996-02-01	57/19886	0.0309953	0.13326	0.103247	PTGS2/SIGMAR1	2
CC	GO:0043025	neuronal cell body	1996-06-01	489/19886	0.0311164	0.13326	0.103247	ADORA1/ADCY10/ADRA2A/DRD2/CASP3/TNF	6
CC	GO:0031526	brush border membrane	1996-02-01	60/19886	0.0340571	0.14275	0.1106	CA4/FOLR1	2
CC	GO:0101003	ficolin-1-rich granule membrane	1996-02-01	61/19886	0.035103	0.144069	0.111621	GAA/MGAM	2
CC	GO:0034399	nuclear periphery	1996-03-01	150/19886	0.0361374	0.145287	0.112565	SUV39H1/ALOX5/POLA1	3
CC	GO:0005641	nuclear envelope lumen	1996-01-01	10/19886	0.0472503	0.182408	0.141326	ALOX5	1
CC	GO:0008303	caspase complex	1996-01-01	10/19886	0.0472503	0.182408	0.141326	CAPN1	1
CC	GO:0070821	tertiary granule membrane	1996-02-01	73/19886	0.0485801	0.182408	0.141326	GAA/MGAM	2
