# Supplementary material for: Yangke powder alleviates OVA-induced allergic asthma by inhibiting the PI3K/AKT/NF-κB signaling pathway
Source: Chin Med. 2025 May 26;20:69. doi: 10.1186/s13020-025-01125-x (PMC12105270; doi:10.1186/s13020-025-01125-x)
Supplement: Supplementary file 9 — Additional file 9 [file 13020_2025_1125_MOESM9_ESM.xlsx]

## Sheet: Sheet1
ONTOLOGY	ID	Description	GeneRatio	BgRatio	pvalue	p.adjust	qvalue	geneID	Count
MF	GO:0140993	histone modifying activity	15/96	202/18496	1.33789e-13	5.90343e-12	4.03126e-12	KDM4D/KDM4C/EHMT1/EHMT2/SETD2/CARM1/PRMT1/DOT1L/KMT2A/SUV39H1/SMYD2/EZH2/EZH1/SETDB1/KDM5A	15
MF	GO:0016279	protein-lysine N-methyltransferase activity	1996-10-01	62/18496	7.55242e-13	2.96223e-11	2.02281e-11	EHMT1/EHMT2/SETD2/DOT1L/KMT2A/SUV39H1/SMYD2/EZH2/EZH1/SETDB1	10
MF	GO:0016278	lysine N-methyltransferase activity	1996-10-01	63/18496	8.93942e-13	3.15561e-11	2.15487e-11	EHMT1/EHMT2/SETD2/DOT1L/KMT2A/SUV39H1/SMYD2/EZH2/EZH1/SETDB1	10
MF	GO:0004089	carbonate dehydratase activity	1996-05-01	15/18496	9.77131e-09	3.1357e-07	2.14127e-07	CA12/CA1/CA7/CA13/CA4	5
MF	GO:0005126	cytokine receptor binding	1996-11-01	273/18496	1.72267e-07	5.06752e-06	3.46045e-06	VEGFA/CASP3/CASP8/TNF/IL2/IFNG/IL10/CXCL8/CXCL2/IL4/IL1B	11
MF	GO:0005125	cytokine activity	1996-09-01	237/18496	3.9396e-06	7.72599e-05	5.27583e-05	VEGFA/TNF/IL2/IFNG/IL10/CXCL8/CXCL2/IL4/IL1B	9
MF	GO:0004197	cysteine-type endopeptidase activity	1996-06-01	86/18496	5.61754e-06	0.000104368	7.12696e-05	CASP3/CASP6/CASP7/CASP8/CASP1/CAPN1	6
MF	GO:0016829	lyase activity	1996-08-01	196/18496	8.23836e-06	0.000145407	9.9294e-05	CA12/CA1/CA7/CA13/ADCY10/CA4/CD38/POLB	8
MF	GO:0004553	hydrolase activity, hydrolyzing O-glycosyl compounds	1996-06-01	93/18496	8.84577e-06	0.000148693	0.000101538	GAA/MGAM/NEU4/NEU3/NEU2/AMY2A	6
MF	GO:0070006	metalloaminopeptidase activity	1996-04-01	26/18496	9.33302e-06	0.000149752	0.000102261	ANPEP/ENPEP/LAP3/ERAP2	4
MF	GO:0016741	transferase activity, transferring one-carbon groups	18/96	226/18496	1.1e-16	2.7e-14	1.84e-14	EHMT1/EHMT2/SETD2/CARM1/PRMT1/DOT1L/KMT2A/SUV39H1/DNMT1/INMT/SMYD2/EZH2/EZH1/SETDB1/DNMT3B/TYMS/ATIC/GART	18
MF	GO:0140938	histone H3 methyltransferase activity	1996-11-01	42/18496	1.53e-16	2.7e-14	1.84e-14	EHMT1/EHMT2/SETD2/CARM1/DOT1L/KMT2A/SUV39H1/SMYD2/EZH2/EZH1/SETDB1	11
MF	GO:0042054	histone methyltransferase activity	1996-12-01	66/18496	7.35e-16	8.65e-14	5.9e-14	EHMT1/EHMT2/SETD2/CARM1/PRMT1/DOT1L/KMT2A/SUV39H1/SMYD2/EZH2/EZH1/SETDB1	12
MF	GO:0008170	N-methyltransferase activity	13/96	101/18496	4.81e-15	4.24e-13	2.9e-13	EHMT1/EHMT2/SETD2/CARM1/PRMT1/DOT1L/KMT2A/SUV39H1/INMT/SMYD2/EZH2/EZH1/SETDB1	13
MF	GO:0008168	methyltransferase activity	16/96	215/18496	1.85e-14	1.31e-12	8.92e-13	EHMT1/EHMT2/SETD2/CARM1/PRMT1/DOT1L/KMT2A/SUV39H1/DNMT1/INMT/SMYD2/EZH2/EZH1/SETDB1/DNMT3B/TYMS	16
MF	GO:0008757	S-adenosylmethionine-dependent methyltransferase activity	15/96	187/18496	4.28e-14	2.52e-12	1.72e-12	EHMT1/EHMT2/SETD2/CARM1/PRMT1/DOT1L/KMT2A/SUV39H1/DNMT1/INMT/SMYD2/EZH2/EZH1/SETDB1/DNMT3B	15
MF	GO:0008276	protein methyltransferase activity	1996-12-01	94/18496	6.34e-14	3.19e-12	2.18e-12	EHMT1/EHMT2/SETD2/CARM1/PRMT1/DOT1L/KMT2A/SUV39H1/SMYD2/EZH2/EZH1/SETDB1	12
MF	GO:0097153	cysteine-type endopeptidase activity involved in apoptotic process	1996-04-01	12/18496	3.27e-07	8.87e-06	6.06e-06	CASP3/CASP6/CASP7/CASP8	4
MF	GO:0016798	hydrolase activity, acting on glycosyl bonds	1996-08-01	131/18496	4.02e-07	1.01e-05	6.91e-06	GAA/DNPH1/MGAM/CD38/NEU4/NEU3/NEU2/AMY2A	8
MF	GO:0046974	histone H3K9 methyltransferase activity	1996-04-01	13/18496	4.7e-07	1.11e-05	7.55e-06	EHMT1/EHMT2/SUV39H1/SETDB1	4
MF	GO:0051213	dioxygenase activity	1996-07-01	93/18496	5.35e-07	1.18e-05	8.07e-06	PTGS2/KDM4D/KDM4C/IDO1/ALOX5/KDM5A/EGLN1	7
MF	GO:0016835	carbon-oxygen lyase activity	1996-06-01	77/18496	2.94e-06	6.11e-05	4.17e-05	CA12/CA1/CA7/CA13/CA4/POLB	6
MF	GO:0016836	hydro-lyase activity	1996-05-01	61/18496	1.6e-05	0.000246035	0.00016801	CA12/CA1/CA7/CA13/CA4	5
MF	GO:0008235	metalloexopeptidase activity	1996-05-01	68/18496	2.73e-05	0.000401478	0.000274156	FOLH1/ANPEP/ENPEP/LAP3/ERAP2	5
MF	GO:0005542	folic acid binding	1996-03-01	13/18496	3.73e-05	0.000506677	0.000345994	DHFR/TYMS/FOLR1	3
MF	GO:1901338	catecholamine binding	1996-03-01	13/18496	3.73e-05	0.000506677	0.000345994	ADRA2A/DRD2/ADRA2C	3
MF	GO:0033218	amide binding	1996-10-01	405/18496	4.79e-05	0.000625692	0.000427265	FOLH1/DHFR/ANPEP/NMUR2/ACHE/ENPEP/TYMS/NQO2/FOLR1/ERAP2	10
MF	GO:0004177	aminopeptidase activity	1996-04-01	40/18496	5.4e-05	0.000680353	0.000464592	ANPEP/ENPEP/LAP3/ERAP2	4
MF	GO:0008238	exopeptidase activity	1996-05-01	102/18496	0.000189822	0.00231059	0.00157783	FOLH1/ANPEP/ENPEP/LAP3/ERAP2	5
MF	GO:0016702	oxidoreductase activity, acting on single donors with incorporation of molecular oxygen, incorporation of two atoms of oxygen	1996-03-01	24/18496	0.000253384	0.00298149	0.00203596	PTGS2/IDO1/ALOX5	3
MF	GO:0016706	2-oxoglutarate-dependent dioxygenase activity	1996-04-01	60/18496	0.000265994	0.0030289	0.00206834	KDM4D/KDM4C/KDM5A/EGLN1	4
MF	GO:0016701	oxidoreductase activity, acting on single donors with incorporation of molecular oxygen	1996-03-01	25/18496	0.000286855	0.00316437	0.00216085	PTGS2/IDO1/ALOX5	3
MF	GO:0016705	oxidoreductase activity, acting on paired donors, with incorporation or reduction of molecular oxygen	1996-06-01	179/18496	0.000340748	0.00364497	0.00248903	PTGS2/KDM4D/KDM4C/SQLE/KDM5A/EGLN1	6
MF	GO:0009055	electron transfer activity	1996-05-01	117/18496	0.000359199	0.00372933	0.00254664	AKR1B1/IDO1/NOX4/ALDH2/NQO2	5
MF	GO:1990841	promoter-specific chromatin binding	1996-04-01	66/18496	0.00038391	0.003872	0.00264407	EHMT2/DNMT1/EZH2/SETDB1	4
MF	GO:0141052	histone H3 demethylase activity	1996-03-01	28/18496	0.000403998	0.00387543	0.00264641	KDM4D/KDM4C/KDM5A	3
MF	GO:0008234	cysteine-type peptidase activity	1996-06-01	185/18496	0.000406207	0.00387543	0.00264641	CASP3/CASP6/CASP7/CASP8/CASP1/CAPN1	6
MF	GO:0032452	histone demethylase activity	1996-03-01	30/18496	0.000496932	0.00449788	0.00307146	KDM4D/KDM4C/KDM5A	3
MF	GO:0140457	protein demethylase activity	1996-03-01	30/18496	0.000496932	0.00449788	0.00307146	KDM4D/KDM4C/KDM5A	3
MF	GO:0030246	carbohydrate binding	1996-07-01	273/18496	0.000550384	0.00485714	0.00331679	GAA/HK2/HK1/MGAM/IL2/EGLN1/SELP	7
MF	GO:0048029	monosaccharide binding	1996-04-01	75/18496	0.000624803	0.0053794	0.00367343	HK2/HK1/EGLN1/SELP	4
MF	GO:0070851	growth factor receptor binding	1996-05-01	138/18496	0.000762903	0.00641202	0.00437857	VEGFA/IL2/IL10/IL4/IL1B	5
MF	GO:0001664	G protein-coupled receptor binding	1996-07-01	291/18496	0.000801934	0.00658332	0.00449554	ADORA1/P2RY1/ADRA2A/ADRA2C/IL2/CXCL8/CXCL2	7
MF	GO:0004175	endopeptidase activity	1996-08-01	389/18496	0.000943164	0.00750889	0.00512758	CASP3/CASP6/CASP7/CASP8/CASP1/F10/CAPN1/ERAP2	8
MF	GO:0072341	modified amino acid binding	1996-04-01	84/18496	0.000957223	0.00750889	0.00512758	DHFR/NOX4/TYMS/FOLR1	4
MF	GO:0019842	vitamin binding	1996-05-01	150/18496	0.00110898	0.00792628	0.00541261	DHFR/TYMS/NPC1L1/EGLN1/FOLR1	5
MF	GO:0050660	flavin adenine dinucleotide binding	1996-04-01	88/18496	0.00113873	0.00792628	0.00541261	NOX4/XDH/SQLE/NQO2	4
MF	GO:0032451	demethylase activity	1996-03-01	40/18496	0.00116474	0.00792628	0.00541261	KDM4D/KDM4C/KDM5A	3
MF	GO:0071949	FAD binding	1996-03-01	40/18496	0.00116474	0.00792628	0.00541261	XDH/SQLE/NQO2	3
MF	GO:0008172	S-methyltransferase activity	1996-02-01	10/18496	0.00116761	0.00792628	0.00541261	KMT2A/INMT	2
MF	GO:0043208	glycosphingolipid binding	1996-02-01	10/18496	0.00116761	0.00792628	0.00541261	IL2/SELP	2
MF	GO:0140999	histone H3K4 trimethyltransferase activity	1996-02-01	10/18496	0.00116761	0.00792628	0.00541261	KMT2A/SMYD2	2
MF	GO:0005536	glucose binding	1996-02-01	11/18496	0.00142226	0.00929737	0.00634888	HK2/HK1	2
MF	GO:0016661	oxidoreductase activity, acting on other nitrogenous compounds as donors	1996-02-01	11/18496	0.00142226	0.00929737	0.00634888	ALDH2/NQO2	2
MF	GO:0016273	arginine N-methyltransferase activity	1996-02-01	12/18496	0.00170095	0.0107221	0.00732175	CARM1/PRMT1	2
MF	GO:0016274	protein-arginine N-methyltransferase activity	1996-02-01	12/18496	0.00170095	0.0107221	0.00732175	CARM1/PRMT1	2
MF	GO:0001222	transcription corepressor binding	1996-03-01	47/18496	0.00186208	0.0115318	0.00787472	EHMT1/EHMT2/EZH2	3
MF	GO:0046975	histone H3K36 methyltransferase activity	1996-02-01	13/18496	0.00200343	0.0121933	0.0083264	SETD2/SMYD2	2
MF	GO:0032813	tumor necrosis factor receptor superfamily binding	1996-03-01	49/18496	0.00209998	0.0125643	0.00857974	CASP3/CASP8/TNF	3
MF	GO:0015926	glucosidase activity	1996-02-01	14/18496	0.00232944	0.0128483	0.00877373	GAA/MGAM	2
MF	GO:0031404	chloride ion binding	1996-02-01	14/18496	0.00232944	0.0128483	0.00877373	AMY2A/NQO2	2
MF	GO:0032454	histone H3K9 demethylase activity	1996-02-01	14/18496	0.00232944	0.0128483	0.00877373	KDM4D/KDM4C	2
MF	GO:0070742	C2H2 zinc finger domain binding	1996-02-01	14/18496	0.00232944	0.0128483	0.00877373	EHMT1/EHMT2	2
MF	GO:1990825	sequence-specific mRNA binding	1996-02-01	14/18496	0.00232944	0.0128483	0.00877373	DHFR/TYMS	2
MF	GO:0008237	metallopeptidase activity	1996-05-01	185/18496	0.00278141	0.0151052	0.0103149	FOLH1/ANPEP/ENPEP/LAP3/ERAP2	5
MF	GO:0000900	mRNA regulatory element binding translation repressor activity	1996-02-01	16/18496	0.00305111	0.0163188	0.0111436	DHFR/TYMS	2
MF	GO:0031406	carboxylic acid binding	1996-05-01	195/18496	0.00348522	0.0183624	0.0125391	DHFR/TYMS/EGLN1/SELP/FOLR1	5
MF	GO:0030297	transmembrane receptor protein tyrosine kinase activator activity	1996-02-01	18/18496	0.003864	0.0194856	0.0133061	VEGFA/EGFR	2
MF	GO:0031690	adrenergic receptor binding	1996-02-01	18/18496	0.003864	0.0194856	0.0133061	ADRA2A/ADRA2C	2
MF	GO:0045236	CXCR chemokine receptor binding	1996-02-01	18/18496	0.003864	0.0194856	0.0133061	CXCL8/CXCL2	2
MF	GO:0042800	histone H3K4 methyltransferase activity	1996-02-01	19/18496	0.00430404	0.021399	0.0146127	KMT2A/SMYD2	2
MF	GO:0043177	organic acid binding	1996-05-01	207/18496	0.00448905	0.0220088	0.0150291	DHFR/TYMS/EGLN1/SELP/FOLR1	5
MF	GO:0002039	p53 binding	1996-03-01	66/18496	0.0048949	0.0236699	0.0161634	EHMT1/EHMT2/SMYD2	3
MF	GO:0005123	death receptor binding	1996-02-01	21/18496	0.00525015	0.0247107	0.0168742	CASP3/CASP8	2
MF	GO:0019200	carbohydrate kinase activity	1996-02-01	21/18496	0.00525015	0.0247107	0.0168742	HK2/HK1	2
MF	GO:0003684	damaged DNA binding	1996-03-01	71/18496	0.00600099	0.027873	0.0190336	ERCC5/KDM4D/POLB	3
MF	GO:0016849	phosphorus-oxygen lyase activity	1996-02-01	23/18496	0.00628271	0.0288026	0.0196684	ADCY10/CD38	2
MF	GO:0002020	protease binding	1996-04-01	142/18496	0.00641192	0.0290181	0.0198155	KIT/CASP3/CASP1/TNF	4
MF	GO:0003887	DNA-directed DNA polymerase activity	1996-02-01	24/18496	0.00683083	0.0305226	0.0208429	POLB/POLA1	2
MF	GO:0042277	peptide binding	1996-06-01	325/18496	0.00694229	0.0306329	0.0209182	FOLH1/ANPEP/NMUR2/ACHE/ENPEP/ERAP2	6
MF	GO:0070577	lysine-acetylated histone binding	1996-02-01	25/18496	0.00739987	0.0318555	0.0217532	CARM1/KMT2A	2
MF	GO:0140033	acetylation-dependent protein binding	1996-02-01	25/18496	0.00739987	0.0318555	0.0217532	CARM1/KMT2A	2
MF	GO:0004190	aspartic-type endopeptidase activity	1996-02-01	26/18496	0.00798961	0.0339799	0.0232038	CASP3/CASP7	2
MF	GO:0052689	carboxylic ester hydrolase activity	1996-04-01	153/18496	0.00830341	0.0348941	0.0238281	CA1/ACHE/ALDH2/PLA2G4B	4
MF	GO:0070001	aspartic-type peptidase activity	1996-02-01	27/18496	0.00859981	0.0357145	0.0243883	CASP3/CASP7	2
MF	GO:0046625	sphingolipid binding	1996-02-01	28/18496	0.00923026	0.0374515	0.0255745	IL2/SELP	2
MF	GO:0051019	mitogen-activated protein kinase binding	1996-02-01	28/18496	0.00923026	0.0374515	0.0255745	PRMT1/MAPK14	2
MF	GO:0140097	catalytic activity, acting on DNA	1996-05-01	248/18496	0.00946884	0.037983	0.0259374	ERCC5/DNMT1/DNMT3B/POLB/POLA1	5
MF	GO:0051861	glycolipid binding	1996-02-01	29/18496	0.00988073	0.0391804	0.0267551	IL2/SELP	2
MF	GO:0008083	growth factor activity	1996-04-01	162/18496	0.0100983	0.0391804	0.0267551	VEGFA/IL2/IL10/IL4	4
MF	GO:0042393	histone binding	1996-05-01	252/18496	0.0101003	0.0391804	0.0267551	KDM4C/CARM1/KMT2A/EZH1/KDM5A	5
MF	GO:0005164	tumor necrosis factor receptor binding	1996-02-01	31/18496	0.0112409	0.0426669	0.0291359	CASP8/TNF	2
MF	GO:0008327	methyl-CpG binding	1996-02-01	31/18496	0.0112409	0.0426669	0.0291359	PRMT1/DNMT1	2
MF	GO:0030296	protein tyrosine kinase activator activity	1996-02-01	33/18496	0.0126784	0.0476116	0.0325125	VEGFA/EGFR	2
MF	GO:0000993	RNA polymerase II complex binding	1996-02-01	35/18496	0.0141918	0.0527337	0.0360102	ERCC5/SMYD2	2
MF	GO:0034061	DNA polymerase activity	1996-02-01	36/18496	0.0149763	0.0550692	0.0376051	POLB/POLA1	2
MF	GO:0140030	modification-dependent protein binding	1996-04-01	184/18496	0.0154948	0.0563882	0.0385057	KDM4C/CARM1/KMT2A/KDM5A	4
MF	GO:0016799	hydrolase activity, hydrolyzing N-glycosyl compounds	1996-02-01	38/18496	0.0166001	0.0597944	0.0408317	DNPH1/CD38	2
MF	GO:0000217	DNA secondary structure binding	1996-02-01	39/18496	0.017439	0.0609502	0.041621	ERCC5/KMT2A	2
MF	GO:0008227	G protein-coupled amine receptor activity	1996-02-01	39/18496	0.017439	0.0609502	0.041621	ADRA2A/ADRA2C	2
MF	GO:0016620	oxidoreductase activity, acting on the aldehyde or oxo group of donors, NAD or NADP as acceptor	1996-02-01	39/18496	0.017439	0.0609502	0.041621	AKR1B1/ALDH2	2
MF	GO:0043175	RNA polymerase core enzyme binding	1996-02-01	41/18496	0.0191696	0.0663417	0.0453027	ERCC5/SMYD2	2
MF	GO:0043028	cysteine-type endopeptidase regulator activity involved in apoptotic process	1996-02-01	42/18496	0.0200609	0.0687523	0.0469488	RPS6KA3/CASP1	2
MF	GO:0001221	transcription coregulator binding	1996-03-01	112/18496	0.0205577	0.0697777	0.047649	EHMT1/EHMT2/EZH2	3
MF	GO:0031490	chromatin DNA binding	1996-03-01	120/18496	0.0245954	0.0824883	0.0563287	KDM4D/EZH2/KDM5A	3
MF	GO:0004180	carboxypeptidase activity	1996-02-01	47/18496	0.0247699	0.0824883	0.0563287	FOLH1/LAP3	2
MF	GO:0016879	ligase activity, forming carbon-nitrogen bonds	1996-02-01	48/18496	0.0257608	0.0841996	0.0574973	FPGS/GART	2
MF	GO:0016903	oxidoreductase activity, acting on the aldehyde or oxo group of donors	1996-02-01	48/18496	0.0257608	0.0841996	0.0574973	AKR1B1/ALDH2	2
MF	GO:0008009	chemokine activity	1996-02-01	49/18496	0.0267676	0.0858997	0.0586582	CXCL8/CXCL2	2
MF	GO:0016763	pentosyltransferase activity	1996-02-01	49/18496	0.0267676	0.0858997	0.0586582	UPP1/HPRT1	2
MF	GO:0019209	kinase activator activity	1996-03-01	133/18496	0.0320036	0.101777	0.0695005	VEGFA/EGFR/IL2	3
MF	GO:0030374	nuclear receptor coactivator activity	1996-02-01	55/18496	0.0331327	0.103503	0.070679	KDM4C/CARM1	2
MF	GO:0050840	extracellular matrix binding	1996-02-01	55/18496	0.0331327	0.103503	0.070679	VEGFA/ACHE	2
MF	GO:0070063	RNA polymerase binding	1996-02-01	57/18496	0.0353734	0.109534	0.074797	ERCC5/SMYD2	2
MF	GO:0005539	glycosaminoglycan binding	1996-04-01	240/18496	0.0363872	0.111693	0.0762716	VEGFA/HK1/SELP/CXCL8	4
MF	GO:0020037	heme binding	1996-03-01	141/18496	0.0370795	0.112837	0.0770526	PTGS2/IDO1/NOX4	3
MF	GO:0001098	basal transcription machinery binding	1996-02-01	60/18496	0.0388413	0.115218	0.0786789	ERCC5/SMYD2	2
MF	GO:0001099	basal RNA polymerase II transcription machinery binding	1996-02-01	60/18496	0.0388413	0.115218	0.0786789	ERCC5/SMYD2	2
MF	GO:0004714	transmembrane receptor protein tyrosine kinase activity	1996-02-01	60/18496	0.0388413	0.115218	0.0786789	KIT/EGFR	2
MF	GO:0030145	manganese ion binding	1996-02-01	64/18496	0.0436569	0.128274	0.0875943	ADCY10/LAP3	2
MF	GO:0046906	tetrapyrrole binding	1996-03-01	151/18496	0.0439693	0.128274	0.0875943	PTGS2/IDO1/NOX4	3
MF	GO:0019207	kinase regulator activity	1996-04-01	256/18496	0.0443621	0.128359	0.0876524	VEGFA/EGFR/CASP3/IL2	4
MF	GO:0005506	iron ion binding	1996-03-01	153/18496	0.0454189	0.130348	0.0890109	ALOX5/XDH/EGLN1	3
MF	GO:0097110	scaffold protein binding	1996-02-01	68/18496	0.048682	0.137723	0.0940467	P2RY1/CASP8	2
