# Supplementary material for: Yangke powder alleviates OVA-induced allergic asthma by inhibiting the PI3K/AKT/NF-κB signaling pathway
Source: Chin Med. 2025 May 26;20:69. doi: 10.1186/s13020-025-01125-x (PMC12105270; doi:10.1186/s13020-025-01125-x)
Supplement: Supplementary file 10 — Additional file 10 [file 13020_2025_1125_MOESM10_ESM.xlsx]

## Sheet: Sheet1
Category	Term	Description	LogP	Log(q-value)	Genes	Symbols	InTerm_InList
KEGG Pathway	hsa00310	Lysine degradation	-16.4577	-14.1356	217,2145,2146,4297,6839,9869,10919,29072,56950,79813,84444	ALDH2,EZH1,EZH2,KMT2A,SUV39H1,SETDB1,EHMT2,SETD2,SMYD2,EHMT1,DOT1L	11/63
KEGG Pathway	hsa01523	Antifolate resistance	-15.1509	-13.1991	471,1719,2348,2356,2618,3553,7124,7298	ATIC,DHFR,FOLR1,FPGS,GART,IL1B,TNF,TYMS	8/30
KEGG Pathway	hsa04657	IL-17 signaling pathway	-14.5109	-12.656	836,841,1432,2920,3458,3553,3565,3576,5743,7124	CASP3,CASP8,MAPK14,CXCL2,IFNG,IL1B,IL4,CXCL8,PTGS2,TNF	10/95
KEGG Pathway	hsa04668	TNF signaling pathway	-11.7638	-10.386	207,836,840,841,1432,2920,3553,5743,7124	AKT1,CASP3,CASP7,CASP8,MAPK14,CXCL2,IL1B,PTGS2,TNF	9/119
KEGG Pathway	hsa04933	AGE-RAGE signaling pathway in diabetic complications	-8.96392	-8.02723	207,836,1432,3553,3576,7124,7422	AKT1,CASP3,MAPK14,IL1B,CXCL8,TNF,VEGFA	7/101
KEGG Pathway	hsa04010	MAPK signaling pathway	-8.18463	-7.44366	207,836,1432,1956,3553,3815,7124,7422,100137049	AKT1,CASP3,MAPK14,EGFR,IL1B,KIT,TNF,VEGFA,PLA2G4B	9/300
KEGG Pathway	hsa04621	NOD-like receptor signaling pathway	-7.07287	-6.50691	834,841,1432,2920,3553,3576,7124	CASP1,CASP8,MAPK14,CXCL2,IL1B,CXCL8,TNF	7/189
KEGG Pathway	hsa04210	Apoptosis	-6.83523	-6.32602	207,823,836,839,840,841,7124	AKT1,CAPN1,CASP3,CASP6,CASP7,CASP8,TNF	7/136
KEGG Pathway	hsa05200	Pathways in cancer	-10.5942	-9.42056	207,836,840,841,1956,3458,3558,3565,3576,3815,5743,7422,54583	AKT1,CASP3,CASP7,CASP8,EGFR,IFNG,IL2,IL4,CXCL8,KIT,PTGS2,VEGFA,EGLN1	13/533
KEGG Pathway	hsa04151	PI3K-Akt signaling pathway	-4.13527	-3.92776	207,1956,3558,3565,3815,7422	AKT1,EGFR,IL2,IL4,KIT,VEGFA	6/362
KEGG Pathway	hsa00910	Nitrogen metabolism	-9.8472	-8.78468	759,762,766,771,377677	CA1,CA4,CA7,CA12,CA13	5/17
KEGG Pathway	hsa04630	JAK-STAT signaling pathway	-6.03063	-5.61977	207,1956,3458,3558,3565,3586	AKT1,EGFR,IFNG,IL2,IL4,IL10	6/168
KEGG Pathway	hsa04064	NF-kappa B signaling pathway	-5.71065	-5.32702	2920,3553,3576,5743,7124	CXCL2,IL1B,CXCL8,PTGS2,TNF	5/105
KEGG Pathway	hsa00052	Galactose metabolism	-8.34441	-7.57424	231,2548,3098,3099,8972	AKR1B1,GAA,HK1,HK2,MGAM	5/32
KEGG Pathway	hsa04370	VEGF signaling pathway	-6.92915	-6.3923	207,1432,5743,7422,100137049	AKT1,MAPK14,PTGS2,VEGFA,PLA2G4B	5/60
KEGG Pathway	hsa04640	Hematopoietic cell lineage	-7.39163	-6.75682	290,952,3553,3565,3815,7124	ANPEP,CD38,IL1B,IL4,KIT,TNF	6/99
KEGG Pathway	hsa00230	Purine metabolism	-5.41544	-5.07374	471,2618,3251,3615,7498,55811	ATIC,GART,HPRT1,IMPDH2,XDH,ADCY10	6/128
KEGG Pathway	hsa04923	Regulation of lipolysis in adipocytes	-3.67735	-3.52487	134,207,5743	ADORA1,AKT1,PTGS2	3/59
KEGG Pathway	hsa04080	Neuroactive ligand-receptor interaction	-3.14361	-3.05894	134,150,152,1813,5028,56923	ADORA1,ADRA2A,ADRA2C,DRD2,P2RY1,NMUR2	6/368
KEGG Pathway	hsa05166	Human T-cell leukemia virus 1 infection	-2.38797	-2.37524	207,3558,5423,7124	AKT1,IL2,POLB,TNF	4/223
KEGG Pathway	hsa00670	One carbon pool by folate	-7.21425	-6.61941	471,1719,2618,7298	ATIC,DHFR,GART,TYMS	4/20
KEGG Pathway	hsa05134	Legionellosis	-12.7828	-11.132	834,836,840,841,2920,3553,3576,7124	CASP1,CASP3,CASP7,CASP8,CXCL2,IL1B,CXCL8,TNF	8/56
KEGG Pathway	hsa05417	Lipid and atherosclerosis	-12.4169	-10.863	207,834,836,840,841,1432,2920,3553,3576,6403,7124	AKT1,CASP1,CASP3,CASP7,CASP8,MAPK14,CXCL2,IL1B,CXCL8,SELP,TNF	11/216
KEGG Pathway	hsa05142	Chagas disease	-12.3393	-10.8268	207,841,1432,3458,3553,3558,3576,3586,7124	AKT1,CASP8,MAPK14,IFNG,IL1B,IL2,CXCL8,IL10,TNF	9/103
KEGG Pathway	hsa04625	C-type lectin receptor signaling pathway	-12.2624	-10.7877	207,834,841,1432,3553,3558,3586,5743,7124	AKT1,CASP1,CASP8,MAPK14,IL1B,IL2,IL10,PTGS2,TNF	9/105
KEGG Pathway	hsa05133	Pertussis	-11.5794	-10.2296	834,836,840,1432,3553,3576,3586,7124	CASP1,CASP3,CASP7,MAPK14,IL1B,CXCL8,IL10,TNF	8/78
KEGG Pathway	hsa04936	Alcoholic liver disease	-11.0107	-9.73558	207,217,836,841,1432,2920,3553,3576,7124	AKT1,ALDH2,CASP3,CASP8,MAPK14,CXCL2,IL1B,CXCL8,TNF	9/144
KEGG Pathway	hsa05163	Human cytomegalovirus infection	-10.7057	-9.49425	207,836,841,1432,1956,3553,3576,5743,7124,7422	AKT1,CASP3,CASP8,MAPK14,EGFR,IL1B,CXCL8,PTGS2,TNF,VEGFA	10/226
KEGG Pathway	hsa05145	Toxoplasmosis	-10.326	-9.18708	207,240,836,841,1432,3458,3586,7124	AKT1,ALOX5,CASP3,CASP8,MAPK14,IFNG,IL10,TNF	8/111
KEGG Pathway	hsa05135	Yersinia infection	-9.56866	-8.56718	207,834,1432,3553,3558,3576,3586,6197,7124	AKT1,CASP1,MAPK14,IL1B,IL2,CXCL8,IL10,RPS6KA3,TNF	9/138
KEGG Pathway	hsa04932	Non-alcoholic fatty liver disease	-9.11791	-8.16609	207,836,840,841,1432,3553,3576,7124	AKT1,CASP3,CASP7,CASP8,MAPK14,IL1B,CXCL8,TNF	8/157
KEGG Pathway	hsa05131	Shigellosis	-8.89082	-7.99969	207,834,1432,1956,3098,3099,3553,3576,7124	AKT1,CASP1,MAPK14,EGFR,HK1,HK2,IL1B,CXCL8,TNF	9/249
KEGG Pathway	hsa05132	Salmonella infection	-8.86033	-7.98141	207,834,836,840,841,1432,3553,3576,7124	AKT1,CASP1,CASP3,CASP7,CASP8,MAPK14,IL1B,CXCL8,TNF	9/251
KEGG Pathway	hsa05164	Influenza A	-8.80368	-7.93999	207,834,836,841,3458,3553,3576,7124	AKT1,CASP1,CASP3,CASP8,IFNG,IL1B,CXCL8,TNF	8/172
KEGG Pathway	hsa05152	Tuberculosis	-8.6477	-7.80982	207,836,841,1432,3458,3553,3586,7124	AKT1,CASP3,CASP8,MAPK14,IFNG,IL1B,IL10,TNF	8/180
KEGG Pathway	hsa05167	Kaposi sarcoma-associated herpesvirus infection	-8.35657	-7.57424	207,836,841,1432,2920,3576,5743,7422	AKT1,CASP3,CASP8,MAPK14,CXCL2,CXCL8,PTGS2,VEGFA	8/196
KEGG Pathway	hsa05130	Pathogenic Escherichia coli infection	-8.23702	-7.48247	834,836,840,841,1432,3553,3576,7124	CASP1,CASP3,CASP7,CASP8,MAPK14,IL1B,CXCL8,TNF	8/203
KEGG Pathway	hsa05171	Coronavirus disease - COVID-19	-7.69814	-7.01932	834,1432,1956,3553,3558,3576,6403,7124	CASP1,MAPK14,EGFR,IL1B,IL2,CXCL8,SELP,TNF	8/238
KEGG Pathway	hsa04620	Toll-like receptor signaling pathway	-7.14113	-6.56497	207,841,1432,3553,3576,7124	AKT1,CASP8,MAPK14,IL1B,CXCL8,TNF	6/109
KEGG Pathway	hsa04623	Cytosolic DNA-sensing pathway	-6.21837	-5.76829	834,836,840,841,3553	CASP1,CASP3,CASP7,CASP8,IL1B	5/83
KEGG Pathway	hsa05160	Hepatitis C	-6.1705	-5.73056	207,836,841,1956,3458,7124	AKT1,CASP3,CASP8,EGFR,IFNG,TNF	6/159
KEGG Pathway	hsa05161	Hepatitis B	-6.10733	-5.68055	207,836,841,1432,3576,7124	AKT1,CASP3,CASP8,MAPK14,CXCL8,TNF	6/163
KEGG Pathway	hsa05205	Proteoglycans in cancer	-5.54115	-5.17478	207,836,1432,1956,7124,7422	AKT1,CASP3,MAPK14,EGFR,TNF,VEGFA	6/204
KEGG Pathway	hsa05165	Human papillomavirus infection	-5.42373	-5.07667	207,836,841,1956,5743,7124,7422	AKT1,CASP3,CASP8,EGFR,PTGS2,TNF,VEGFA	7/333
KEGG Pathway	hsa05022	Pathways of neurodegeneration - multiple diseases	-5.41747	-5.07374	823,836,840,841,1432,3553,5743,7124,10280,50507	CAPN1,CASP3,CASP7,CASP8,MAPK14,IL1B,PTGS2,TNF,SIGMAR1,NOX4	10/483
KEGG Pathway	hsa05010	Alzheimer disease	-5.28988	-4.95655	207,823,836,840,841,3553,5743,7124,50507	AKT1,CAPN1,CASP3,CASP7,CASP8,IL1B,PTGS2,TNF,NOX4	9/391
KEGG Pathway	hsa05162	Measles	-5.11302	-4.80218	207,836,841,3553,3558	AKT1,CASP3,CASP8,IL1B,IL2	5/139
KEGG Pathway	hsa04622	RIG-I-like receptor signaling pathway	-4.91996	-4.63791	841,1432,3576,7124	CASP8,MAPK14,CXCL8,TNF	4/72
KEGG Pathway	hsa04215	Apoptosis - multiple species	-4.47767	-4.23766	836,840,841	CASP3,CASP7,CASP8	3/32
KEGG Pathway	hsa05169	Epstein-Barr virus infection	-4.32174	-4.0942	207,836,841,1432,7124	AKT1,CASP3,CASP8,MAPK14,TNF	5/203
KEGG Pathway	hsa05170	Human immunodeficiency virus 1 infection	-4.22273	-4.00821	207,836,841,1432,7124	AKT1,CASP3,CASP8,MAPK14,TNF	5/213
KEGG Pathway	hsa01524	Platinum drug resistance	-3.36948	-3.24856	207,836,841	AKT1,CASP3,CASP8	3/75
KEGG Pathway	hsa05168	Herpes simplex virus 1 infection	-3.27985	-3.17414	207,836,841,3458,3553,7124	AKT1,CASP3,CASP8,IFNG,IL1B,TNF	6/522
KEGG Pathway	hsa04650	Natural killer cell mediated cytotoxicity	-2.63166	-2.59891	836,3458,7124	CASP3,IFNG,TNF	3/135
KEGG Pathway	hsa05014	Amyotrophic lateral sclerosis	-2.34168	-2.33434	834,836,1432,7124,10280	CASP1,CASP3,MAPK14,TNF,SIGMAR1	5/371
KEGG Pathway	hsa04066	HIF-1 signaling pathway	-8.73048	-7.87557	207,1956,3098,3099,3458,7422,54583	AKT1,EGFR,HK1,HK2,IFNG,VEGFA,EGLN1	7/109
KEGG Pathway	hsa05120	Epithelial cell signaling in Helicobacter pylori infection	-6.55894	-6.06576	836,1432,1956,2920,3576	CASP3,MAPK14,EGFR,CXCL2,CXCL8	5/71
KEGG Pathway	hsa05230	Central carbon metabolism in cancer	-6.55894	-6.06576	207,1956,3098,3099,3815	AKT1,EGFR,HK1,HK2,KIT	5/71
KEGG Pathway	hsa04015	Rap1 signaling pathway	-5.53806	-5.1745	207,1432,1813,1956,3815,5028,7422	AKT1,MAPK14,DRD2,EGFR,KIT,P2RY1,VEGFA	7/212
KEGG Pathway	hsa04072	Phospholipase D signaling pathway	-4.96646	-4.67503	207,1956,3576,3815,100137049	AKT1,EGFR,CXCL8,KIT,PLA2G4B	5/149
KEGG Pathway	hsa05235	PD-L1 expression and PD-1 checkpoint pathway in cancer	-4.53618	-4.28765	207,1432,1956,3458	AKT1,MAPK14,EGFR,IFNG	4/90
KEGG Pathway	hsa01522	Endocrine resistance	-4.37356	-4.1419	207,1432,1956,10498	AKT1,MAPK14,EGFR,CARM1	4/99
KEGG Pathway	hsa04068	FoxO signaling pathway	-4.35707	-4.12747	207,1432,1956,3276,3586	AKT1,MAPK14,EGFR,PRMT1,IL10	5/133
KEGG Pathway	hsa05219	Bladder cancer	-4.1508	-3.94131	1956,3576,7422	EGFR,CXCL8,VEGFA	3/41
KEGG Pathway	hsa04014	Ras signaling pathway	-3.99564	-3.81097	207,1956,3815,7422,100137049	AKT1,EGFR,KIT,VEGFA,PLA2G4B	5/238
KEGG Pathway	hsa04926	Relaxin signaling pathway	-3.91339	-3.73791	207,1432,1956,7422	AKT1,MAPK14,EGFR,VEGFA	4/130
KEGG Pathway	hsa05211	Renal cell carcinoma	-3.45764	-3.32856	207,7422,54583	AKT1,VEGFA,EGLN1	3/70
KEGG Pathway	hsa05212	Pancreatic cancer	-3.33593	-3.21979	207,1956,7422	AKT1,EGFR,VEGFA	3/77
KEGG Pathway	hsa01521	EGFR tyrosine kinase inhibitor resistance	-3.28728	-3.17744	207,1956,7422	AKT1,EGFR,VEGFA	3/80
KEGG Pathway	hsa05210	Colorectal cancer	-3.18084	-3.08926	207,836,1956	AKT1,CASP3,EGFR	3/87
KEGG Pathway	hsa05208	Chemical carcinogenesis - reactive oxygen species	-3.07082	-2.99576	207,1432,1956,7422,50507	AKT1,MAPK14,EGFR,VEGFA,NOX4	5/226
KEGG Pathway	hsa05231	Choline metabolism in cancer	-3.01782	-2.94824	207,1956,100137049	AKT1,EGFR,PLA2G4B	3/99
KEGG Pathway	hsa05207	Chemical carcinogenesis - receptor activation	-2.44429	-2.42697	207,1956,6197,7422	AKT1,EGFR,RPS6KA3,VEGFA	4/215
KEGG Pathway	hsa05140	Leishmaniasis	-9.8027	-8.75397	1432,3458,3553,3565,3586,5743,7124	MAPK14,IFNG,IL1B,IL4,IL10,PTGS2,TNF	7/77
KEGG Pathway	hsa05144	Malaria	-9.20802	-8.23392	3458,3553,3576,3586,6403,7124	IFNG,IL1B,CXCL8,IL10,SELP,TNF	6/50
KEGG Pathway	hsa05146	Amoebiasis	-8.90378	-8.00118	836,2920,3458,3553,3576,3586,7124	CASP3,CXCL2,IFNG,IL1B,CXCL8,IL10,TNF	7/103
KEGG Pathway	hsa05321	Inflammatory bowel disease	-8.50195	-7.69626	3458,3553,3558,3565,3586,7124	IFNG,IL1B,IL2,IL4,IL10,TNF	6/65
KEGG Pathway	hsa04660	T cell receptor signaling pathway	-8.38717	-7.59671	207,1432,3458,3558,3565,3586,7124	AKT1,MAPK14,IFNG,IL2,IL4,IL10,TNF	7/122
KEGG Pathway	hsa05143	African trypanosomiasis	-8.01226	-7.29089	3458,3553,3586,3620,7124	IFNG,IL1B,IL10,IDO1,TNF	5/37
KEGG Pathway	hsa05330	Allograft rejection	-7.95163	-7.2366	3458,3558,3565,3586,7124	IFNG,IL2,IL4,IL10,TNF	5/38
KEGG Pathway	hsa05323	Rheumatoid arthritis	-7.52706	-6.86527	2920,3458,3553,3576,7124,7422	CXCL2,IFNG,IL1B,CXCL8,TNF,VEGFA	6/94
KEGG Pathway	hsa04060	Cytokine-cytokine receptor interaction	-6.94562	-6.40458	2920,3458,3553,3558,3565,3576,3586,7124	CXCL2,IFNG,IL1B,IL2,IL4,CXCL8,IL10,TNF	8/298
KEGG Pathway	hsa05418	Fluid shear stress and atherosclerosis	-6.47722	-6.00251	207,1432,3458,3553,7124,7422	AKT1,MAPK14,IFNG,IL1B,TNF,VEGFA	6/141
KEGG Pathway	hsa04217	Necroptosis	-6.37356	-5.90604	823,834,841,3458,3553,7124,100137049	CAPN1,CASP1,CASP8,IFNG,IL1B,TNF,PLA2G4B	7/159
KEGG Pathway	hsa04940	Type I diabetes mellitus	-5.82268	-5.42936	3458,3553,3558,7124	IFNG,IL1B,IL2,TNF	4/43
KEGG Pathway	hsa04061	Viral protein interaction with cytokine and cytokine receptor	-5.8155	-5.42597	2920,3558,3576,3586,7124	CXCL2,IL2,CXCL8,IL10,TNF	5/100
KEGG Pathway	hsa05332	Graft-versus-host disease	-5.78192	-5.39535	3458,3553,3558,7124	IFNG,IL1B,IL2,TNF	4/44
KEGG Pathway	hsa04659	Th17 cell differentiation	-5.65022	-5.27532	1432,3458,3553,3558,3565	MAPK14,IFNG,IL1B,IL2,IL4	5/108
KEGG Pathway	hsa04380	Osteoclast differentiation	-5.06791	-4.7693	207,1432,3458,3553,7124	AKT1,MAPK14,IFNG,IL1B,TNF	5/142
KEGG Pathway	hsa05310	Asthma	-4.51982	-4.27557	3565,3586,7124	IL4,IL10,TNF	3/31
KEGG Pathway	hsa04658	Th1 and Th2 cell differentiation	-4.49861	-4.25648	1432,3458,3558,3565	MAPK14,IFNG,IL2,IL4	4/92
KEGG Pathway	hsa04672	Intestinal immune network for IgA production	-3.91797	-3.74067	3558,3565,3586	IL2,IL4,IL10	3/49
KEGG Pathway	hsa05320	Autoimmune thyroid disease	-3.81606	-3.65838	3558,3565,3586	IL2,IL4,IL10	3/53
KEGG Pathway	hsa00500	Starch and sucrose metabolism	-6.95397	-6.40869	279,2548,3098,3099,8972	AMY2A,GAA,HK1,HK2,MGAM	5/40
KEGG Pathway	hsa04973	Carbohydrate digestion and absorption	-6.36928	-5.9053	207,279,3098,3099,8972	AKT1,AMY2A,HK1,HK2,MGAM	5/52
KEGG Pathway	hsa00051	Fructose and mannose metabolism	-4.39736	-4.16154	231,3098,3099	AKR1B1,HK1,HK2	3/34
KEGG Pathway	hsa04930	Type II diabetes mellitus	-3.97224	-3.79127	3098,3099,7124	HK1,HK2,TNF	3/47
KEGG Pathway	hsa00010	Glycolysis / Gluconeogenesis	-3.51377	-3.37653	217,3098,3099	ALDH2,HK1,HK2	3/67
KEGG Pathway	hsa04664	Fc epsilon RI signaling pathway	-8.34279	-7.57424	207,240,1432,3565,7124,100137049	AKT1,ALOX5,MAPK14,IL4,TNF,PLA2G4B	6/69
KEGG Pathway	hsa04071	Sphingolipid signaling pathway	-4.02004	-3.82977	134,207,1432,7124	ADORA1,AKT1,MAPK14,TNF	4/122
KEGG Pathway	hsa04611	Platelet activation	-3.30958	-3.1966	207,1432,5028,100137049	AKT1,MAPK14,P2RY1,PLA2G4B	4/125
KEGG Pathway	hsa04613	Neutrophil extracellular trap formation	-3.26826	-3.1665	207,834,1432,6403	AKT1,CASP1,MAPK14,SELP	4/192
KEGG Pathway	hsa04912	GnRH signaling pathway	-3.09655	-3.01979	1432,1956,100137049	MAPK14,EGFR,PLA2G4B	3/93
KEGG Pathway	hsa04750	Inflammatory mediator regulation of TRP channels	-3.01782	-2.94824	1432,3553,100137049	MAPK14,IL1B,PLA2G4B	3/99
KEGG Pathway	hsa04218	Cellular senescence	-2.93983	-2.88149	207,823,1432,3576	AKT1,CAPN1,MAPK14,CXCL8	4/157
KEGG Pathway	hsa04931	Insulin resistance	-2.40155	-2.38548	207,6197,7124	AKT1,RPS6KA3,TNF	3/109
KEGG Pathway	hsa04914	Progesterone-mediated oocyte maturation	-2.37944	-2.36963	207,1432,6197	AKT1,MAPK14,RPS6KA3	3/111
KEGG Pathway	hsa04722	Neurotrophin signaling pathway	-2.28509	-2.27898	207,1432,6197	AKT1,MAPK14,RPS6KA3	3/120
KEGG Pathway	hsa04728	Dopaminergic synapse	-2.17071	-2.17313	207,1432,1813	AKT1,MAPK14,DRD2	3/132
KEGG Pathway	hsa04935	Growth hormone synthesis, secretion and action	-2.136	-2.14441	207,1432,55811	AKT1,MAPK14,ADCY10	3/122
KEGG Pathway	hsa04148	Efferocytosis	-7.64517	-6.97778	240,834,836,840,1432,3586,5743	ALOX5,CASP1,CASP3,CASP7,MAPK14,IL10,PTGS2	7/156
KEGG Pathway	hsa04726	Serotonergic synapse	-4.11962	-3.91944	240,836,5743,100137049	ALOX5,CASP3,PTGS2,PLA2G4B	4/115
KEGG Pathway	hsa04913	Ovarian steroidogenesis	-3.86597	-3.6977	240,5743,100137049	ALOX5,PTGS2,PLA2G4B	3/51
KEGG Pathway	hsa00590	Arachidonic acid metabolism	-3.63437	-3.49031	240,5743,100137049	ALOX5,PTGS2,PLA2G4B	3/61
KEGG Pathway	hsa04921	Oxytocin signaling pathway	-3.63096	-3.4887	952,1956,5743,100137049	CD38,EGFR,PTGS2,PLA2G4B	4/154
KEGG Pathway	hsa01232	Nucleotide metabolism	-6.16667	-5.73006	3251,3615,7298,7378,7498	HPRT1,IMPDH2,TYMS,UPP1,XDH	5/85
KEGG Pathway	hsa00983	Drug metabolism - other enzymes	-4.71686	-4.45744	3251,3615,7378,7498	HPRT1,IMPDH2,UPP1,XDH	4/81
KEGG Pathway	hsa05206	MicroRNAs in cancer	-5.44324	-5.09348	836,1786,1789,1956,2146,5243,5743,7422	CASP3,DNMT1,DNMT3B,EGFR,EZH2,ABCB1,PTGS2,VEGFA	8/312
KEGG Pathway	hsa00511	Other glycan degradation	-4.72938	-4.46557	4759,10825,129807	NEU2,NEU3,NEU4	3/18
KEGG Pathway	hsa00600	Sphingolipid metabolism	-3.27932	-3.17414	4759,10825,129807	NEU2,NEU3,NEU4	3/54
KEGG Pathway	hsa00790	Folate biosynthesis	-4.70402	-4.44681	231,1719,2356	AKR1B1,DHFR,FPGS	3/27
KEGG Pathway	hsa00380	Tryptophan metabolism	-4.11922	-3.91944	217,3620,11185	ALDH2,IDO1,INMT	3/42
KEGG Pathway	hsa01240	Biosynthesis of cofactors	-3.64176	-3.49272	217,1719,2356,3620	ALDH2,DHFR,FPGS,IDO1	4/153
KEGG Pathway	hsa04211	Longevity regulating pathway	-3.13796	-3.05536	207,10919,79813	AKT1,EHMT2,EHMT1	3/90
KEGG Pathway	hsa05222	Small cell lung cancer	-3.09655	-3.01979	207,836,5743	AKT1,CASP3,PTGS2	3/93
KEGG Pathway	hsa04022	cGMP-PKG signaling pathway	-2.85066	-2.7992	134,150,152,207	ADORA1,ADRA2A,ADRA2C,AKT1	4/166
KEGG Pathway	hsa04024	cAMP signaling pathway	-2.20235	-2.20356	134,207,1813,55811	ADORA1,AKT1,DRD2,ADCY10	4/226
